# Supplementary material for: A novel trait to reduce the mechanical damage of peach fruits at harvest: The first genetic dissection study for peduncle length
Source: Mol Breed. 2025 Feb 24;45(3):29. doi: 10.1007/s11032-025-01547-3 (PMC11850672; doi:10.1007/s11032-025-01547-3)
Supplement: Supplementary file 2 — Supplementary file2 (XLSX 112 KB) [file 11032_2025_1547_MOESM2_ESM.xlsx]

## Sheet: Supplementary
A novel trait to reduce the mechanical damage of peach fruits at harvest: The first genetic dissection study for peduncle length.
Molecular Breeding
Cassia da Silva Linge1, Angelo Ciaciulli1,2, Irina Baccichet1, Remo Chiozzotto1, Elisa Calastri1, Alessandro Giulio Tagliabue1, Laura Rossini1, Daniele Bassi1, Marco Cirilli1
1 University of Milan, Department of Agricultural and Environmental Sciences - Production, Landscape, Agroenergy, Milan, Italy
2 Council for Agricultural Research and Economics (CREA), Research Centre for Olive, Fruit and Citrus Crops, Acireale, Italy
E-mail: irina.baccichet@unimi.it; cassia.dasilva@unimi.it

## Sheet: Supplementary_Table1
Table S1. Genetic linkage map of eight chromosomes in the F2 progeny WxBy with 877 SNP markers.
Marker	Chr	Position*	cM
SNP_IGA_679	1	94644	0
SNP_IGA_1103	1	186181	0
SNP_IGA_4008	1	1364569	2.632
SNP_IGA_4137	1	1410204	2.632
SNP_IGA_4610	1	1538862	3.061
SNP_IGA_4906	1	1695984	4.36
SNP_IGA_5258	1	1777788	4.36
SNP_IGA_5278	1	1780975	4.36
SNP_IGA_5675	1	1845444	4.36
SNP_IGA_6055	1	2005484	4.789
SNP_IGA_7066	1	2194983	5.219
SNP_IGA_7706	1	2375637	5.219
SNP_IGA_7738	1	2388475	6.517
SNP_IGA_8257	1	2633450	6.517
SNP_IGA_9197	1	2965472	7.379
SNP_IGA_10171	1	3318869	8.678
SNP_IGA_10635	1	3515828	9.107
SNP_IGA_10938	1	3609869	9.107
SNP_IGA_11094	1	3659780	9.969
SNP_IGA_11130	1	3678347	9.969
SNP_IGA_11879	1	3846620	10.399
SNP_IGA_12214	1	3979931	10.828
SNP_IGA_12367	1	4043111	10.828
SNP_IGA_12519	1	4062238	11.257
SNP_IGA_16897	1	4524835	12.119
SNP_IGA_15268	1	5090296	13.418
SNP_IGA_14438	1	5418830	14.717
SNP_IGA_17833	1	6252790	16.008
SNP_IGA_18074	1	6334696	16.008
SNP_IGA_18927	1	6709282	16.437
SNP_IGA_19818	1	6951668	16.437
SNP_IGA_23251	1	8229667	19.522
SNP_IGA_23357	1	8251862	19.522
SNP_IGA_24260	1	8806675	20.384
SNP_IGA_24318	1	8869657	20.384
SNP_IGA_24481	1	8934939	22.123
SNP_IGA_24980	1	9043794	22.123
SNP_IGA_25403	1	9262114	25.208
SNP_IGA_26500	1	9708199	27.392
SNP_IGA_28130	1	10399077	27.392
SNP_IGA_28275	1	10515971	28.254
SNP_IGA_28294	1	10521046	28.254
SNP_IGA_31108	1	12111150	29.561
SNP_IGA_31646	1	12187249	30.86
SNP_IGA_32535	1	12259009	30.86
SNP_IGA_32705	1	12283035	31.289
SNP_IGA_34297	1	12462382	31.718
SNP_IGA_34306	1	12463210	32.148
SNP_IGA_35681	1	12639875	32.148
SNP_IGA_36436	1	12733880	33.01
SNP_IGA_37664	1	13042093	33.01
SNP_IGA_37843	1	13089667	33.872
SNP_IGA_37907	1	13099606	33.872
SNP_IGA_38415	1	13141129	33.872
SNP_IGA_40030	1	13410436	33.872
SNP_IGA_40342	1	13496531	34.734
SNP_IGA_40766	1	14135941	35.596
SNP_IGA_919869	1	13801919	35.596
SNP_IGA_46594	1	15902936	37.78
SNP_IGA_46754	1	15954607	38.209
SNP_IGA_47595	1	16049459	39.071
SNP_IGA_47604	1	16051074	39.071
SNP_IGA_55903	1	16864858	39.933
SNP_IGA_56198	1	16883300	39.933
SNP_IGA_57544	1	17363365	40.362
SNP_IGA_58626	1	17538855	40.362
SNP_IGA_60312	1	18149714	41.661
SNP_IGA_63566	1	19527118	42.09
SNP_IGA_65694	1	20053342	42.09
SNP_IGA_66456	1	20118826	42.519
SNP_IGA_67620	1	20287777	42.519
SNP_IGA_69306	1	20665616	43.381
SNP_IGA_78367	1	23079765	46.466
SNP_IGA_79455	1	23529157	46.466
SNP_IGA_79719	1	23633569	47.765
SNP_IGA_79809	1	23701878	47.765
SNP_IGA_80547	1	24016564	48.337
SNP_IGA_82861	1	24696386	48.904
SNP_IGA_83053	1	24809171	49.484
SNP_IGA_84580	1	25541717	51.672
SNP_IGA_86918	1	26616924	54.309
SNP_IGA_86968	1	26640558	54.738
SNP_IGA_87695	1	26845894	54.738
SNP_IGA_88028	1	26891721	55.167
SNP_IGA_88830	1	27076187	55.167
SNP_IGA_89105	1	27194372	56.466
SNP_IGA_91050	1	27770607	56.466
SNP_IGA_89903	1	27428270	56.895
SNP_IGA_89532	1	27308913	57.101
SNP_IGA_89808	1	27372935	57.324
SNP_IGA_91252	1	27839074	57.753
SNP_IGA_93274	1	28529507	59.492
SNP_IGA_93589	1	28626343	59.492
SNP_IGA_93768	1	28690524	60.354
SNP_IGA_94057	1	28796052	60.354
SNP_IGA_94887	1	29116355	60.783
SNP_IGA_95095	1	29248221	60.783
SNP_IGA_96088	1	29514558	61.646
SNP_IGA_96544	1	29637780	61.646
SNP_IGA_97128	1	29873217	62.944
SNP_IGA_97351	1	30058294	62.944
SNP_IGA_98042	1	30427190	63.373
SNP_IGA_98340	1	30569343	63.803
SNP_IGA_98623	1	30644296	64.232
SNP_IGA_99110	1	30864365	64.232
SNP_IGA_101331	1	32331125	69.624
SNP_IGA_101815	1	32584044	70.07
SNP_IGA_101845	1	32636134	70.07
SNP_IGA_102464	1	32887700	70.499
SNP_IGA_102577	1	32957010	70.499
SNP_IGA_102807	1	33042500	70.928
SNP_IGA_102819	1	33048038	71.79
SNP_IGA_103422	1	33531389	73.089
SNP_IGA_103507	1	33608365	73.089
SNP_IGA_103900	1	33780559	73.951
SNP_IGA_104180	1	33989703	73.951
SNP_IGA_104812	1	34324185	76.583
SNP_IGA_104890	1	34404100	76.583
SNP_IGA_105122	1	34463626	77.446
SNP_IGA_105890	1	34744559	77.446
SNP_IGA_106211	1	34909774	77.875
SNP_IGA_106841	1	35124612	77.875
SNP_IGA_107080	1	35193882	78.737
SNP_IGA_107095	1	35198093	78.737
SNP_IGA_107295	1	35313833	79.599
SNP_IGA_107512	1	35497912	80.461
SNP_IGA_107619	1	35529762	80.461
SNP_IGA_107745	1	35577822	81.323
SNP_IGA_108171	1	35737938	81.752
SNP_IGA_108801	1	35962728	81.752
SNP_IGA_108931	1	36034581	82.181
SNP_IGA_109059	1	36108802	82.181
SNP_IGA_109133	1	36142009	82.611
SNP_IGA_109525	1	36284602	82.611
SNP_IGA_109619	1	36312107	83.04
SNP_IGA_109897	1	36399091	83.04
SNP_IGA_109922	1	36421647	83.469
SNP_IGA_110227	1	36551019	83.898
SNP_IGA_110413	1	36590926	83.898
SNP_IGA_110863	1	36728160	84.327
SNP_IGA_110973	1	36765579	84.327
SNP_IGA_110977	1	36766943	84.327
SNP_IGA_111314	1	37066136	85.189
SNP_IGA_111946	1	37425560	85.189
SNP_IGA_112042	1	37501233	86.052
SNP_IGA_112376	1	37675584	86.481
SNP_IGA_112958	1	37824408	86.481
SNP_IGA_113314	1	37920831	86.91
SNP_IGA_113607	1	38082541	86.91
SNP_IGA_114094	1	38287001	87.772
SNP_IGA_114286	1	38363273	87.772
SNP_IGA_114495	1	38398691	89.071
SNP_IGA_114770	1	38511277	89.071
SNP_IGA_118212	1	40085751	91.255
SNP_IGA_118784	1	40352725	92.994
SNP_IGA_119013	1	40422418	93.856
SNP_IGA_119391	1	40620294	94.718
SNP_IGA_120003	1	40990021	96.017
SNP_IGA_120057	1	41027825	96.017
SNP_IGA_121740	1	41735317	97.756
SNP_IGA_121817	1	41792820	97.756
SNP_IGA_121865	1	41818269	97.756
snp_scaffold_1_41535285	1	42508498	99.055
SNP_IGA_136096	1	42968916	99.484
SNP_IGA_135854	1	43089581	100.783
snp_1_46757382	1	43058300	100.783
SNP_IGA_135137	1	43337658	101.212
SNP_IGA_135158	1	43307147	101.212
SNP_IGA_135006	1	43421329	101.641
SNP_IGA_134730	1	43578596	102.07
SNP_IGA_132843	1	44352748	103.81
SNP_IGA_132855	1	44352561	103.81
SNP_IGA_133115	1	44320716	103.81
SNP_IGA_132901	1	44350825	103.814
SNP_IGA_130764	1	45145386	105.549
SNP_IGA_131801	1	45004037	105.549
SNP_IGA_123671	1	47550728	107.297
SNP_IGA_139270	2	2438078	0
SNP_IGA_141600	2	2626053	0
SNP_IGA_143002	2	2758026	0
SNP_IGA_146377	2	2946946	0.429
SNP_IGA_149868	2	3205510	0.429
SNP_IGA_151613	2	3389258	0.962
SNP_IGA_155680	2	3695502	2.595
SNP_IGA_157983	2	3928245	2.595
SNP_IGA_159881	2	4072351	3.024
SNP_IGA_170097	2	4827711	5.656
SNP_IGA_170137	2	4830032	5.656
SNP_IGA_181795	2	5557591	6.518
SNP_IGA_198039	2	6700634	6.518
SNP_IGA_205001	2	7217184	6.518
SNP_IGA_207765	2	7634688	7.407
SNP_IGA_240162	2	13486292	11.39
SNP_IGA_240333	2	13538167	11.39
SNP_IGA_240770	2	13596264	11.39
SNP_IGA_245946	2	14320631	13.574
SNP_IGA_249273	2	14979078	14.873
SNP_IGA_254602	2	16080241	16.612
SNP_IGA_257549	2	16898632	17.911
SNP_IGA_259667	2	17410079	19.65
SNP_IGA_260384	2	17552721	20.512
SNP_IGA_261034	2	17640835	20.941
SNP_IGA_263828	2	19233500	24.483
SNP_IGA_264220	2	19404885	24.912
SNP_IGA_265471	2	19694229	25.774
SNP_IGA_268131	2	20081282	26.203
SNP_IGA_269105	2	20695265	28.387
SNP_IGA_271391	2	21201086	30.571
SNP_IGA_272087	2	21287111	31
SNP_IGA_273894	2	21818397	33.193
SNP_IGA_274016	2	21859914	33.622
SNP_IGA_274867	2	22045337	35.365
SNP_IGA_276840	2	22618261	38.455
SNP_IGA_277616	2	23165331	39.753
SNP_IGA_279439	2	24097173	42.386
SNP_IGA_279668	2	24200547	42.386
SNP_IGA_280773	2	24569316	43.693
SNP_IGA_281881	2	25145619	45.433
SNP_IGA_282012	2	25188118	45.433
snp_2_22274363	2	25849199	47.172
SNP_IGA_283325	2	25849495	47.172
SNP_IGA_286418	2	28186294	54.051
SNP_IGA_286677	2	28328235	55.35
SNP_IGA_287522	2	28709981	56.649
SNP_IGA_287875	2	28885199	57.078
SNP_IGA_288187	2	29032418	57.078
SNP_IGA_288486	2	29135320	57.078
SNP_IGA_289018	2	29482238	57.949
SNP_IGA_897342	3	63954	0
SNP_IGA_291987	3	1260092	0.862
SNP_IGA_292307	3	1316668	0.862
SNP_IGA_293318	3	1838599	1.291
SNP_IGA_293909	3	2050064	3.475
SNP_IGA_293925	3	2054358	3.475
SNP_IGA_294513	3	2246149	4.773
SNP_IGA_294651	3	2263737	4.773
SNP_IGA_294747	3	2290410	5.203
SNP_IGA_295433	3	2839269	7.835
SNP_IGA_295679	3	2909563	7.835
SNP_IGA_295913	3	3018515	8.264
SNP_IGA_296886	3	3384939	8.264
SNP_IGA_296900	3	3390662	8.693
SNP_IGA_298007	3	3849042	11.334
snp_scaffold_3_2976417	3	3837415	11.334
SNP_IGA_298154	3	3895956	11.764
SNP_IGA_298293	3	3924440	11.764
SNP_IGA_298409	3	3931443	12.193
SNP_IGA_298802	3	3967730	12.193
SNP_IGA_335205	3	8776663	12.291
SNP_IGA_299091	3	4024362	12.622
SNP_IGA_299796	3	4209014	14.361
SNP_IGA_300877	3	4465511	14.361
SNP_IGA_301265	3	4544835	15.223
SNP_IGA_301473	3	4586701	15.223
SNP_IGA_304227	3	4940656	15.653
SNP_IGA_304307	3	4946629	15.653
SNP_IGA_304755	3	5054189	16.515
SNP_IGA_304930	3	5090436	16.515
SNP_IGA_305427	3	5189172	16.944
SNP_IGA_305449	3	5199286	16.944
SNP_IGA_305895	3	5330033	17.373
SNP_IGA_306147	3	5439416	17.373
SNP_IGA_306593	3	5656350	17.802
SNP_IGA_306856	3	5702142	17.802
SNP_IGA_307037	3	5763928	19.101
SNP_IGA_307596	3	5921975	19.101
SNP_IGA_308290	3	6256189	20.4
SNP_IGA_308528	3	6284978	20.4
SNP_IGA_308756	3	6365282	21.262
SNP_IGA_309116	3	6470387	21.262
SNP_IGA_309881	3	6640591	21.262
SNP_IGA_310057	3	6704799	21.691
SNP_IGA_310361	3	6754745	21.691
SNP_IGA_311941	3	7059470	22.12
SNP_IGA_312557	3	7180357	22.549
SNP_IGA_313117	3	7311014	22.979
SNP_IGA_313464	3	7369774	22.979
SNP_IGA_314353	3	7575504	23.408
SNP_IGA_315837	3	7889958	24.27
SNP_IGA_315904	3	7903220	24.27
SNP_IGA_316615	3	8145641	24.699
snp_3_7344624	3	8204420	25.561
SNP_IGA_317774	3	8456789	25.561
SNP_IGA_322698	3	9911321	27.3
SNP_IGA_322801	3	9916964	27.3
SNP_IGA_324067	3	10189798	28.163
SNP_IGA_324347	3	10223404	28.163
SNP_IGA_894039	3	13664157	30.76
SNP_IGA_325166	3	15430887	32.5
SNP_IGA_331135	3	16293086	33.362
SNP_IGA_331373	3	16311538	34.224
SNP_IGA_331851	3	16356811	35.522
SNP_IGA_332146	3	16403699	35.522
SNP_IGA_333146	3	16654206	36.821
SNP_IGA_340919	3	17707725	36.821
SNP_IGA_341962	3	18179421	38.561
snp_3_12878608	3	18221847	38.561
SNP_IGA_343311	3	18669458	40.3
SNP_IGA_343432	3	18681162	40.729
SNP_IGA_344064	3	18831134	40.729
SNP_IGA_346164	3	19471832	41.158
SNP_IGA_344628	3	19101956	41.587
SNP_IGA_344712	3	19158086	42.017
SNP_IGA_346608	3	19570000	42.879
SNP_IGA_346745	3	19614789	42.879
SNP_IGA_347158	3	19657793	42.879
SNP_IGA_349861	3	20479030	44.177
SNP_IGA_349932	3	20497040	44.607
SNP_IGA_349996	3	20546640	45.469
SNP_IGA_350827	3	20790422	46.768
SNP_IGA_350909	3	20817996	46.768
SNP_IGA_351038	3	20861373	47.197
SNP_IGA_351612	3	20960378	48.495
SNP_IGA_352122	3	21274595	49.794
SNP_IGA_354647	3	22001863	49.794
SNP_IGA_354802	3	22082341	50.223
SNP_IGA_355590	3	22185909	50.223
SNP_IGA_355801	3	22245528	50.653
SNP_IGA_356179	3	22294942	50.653
SNP_IGA_356344	3	22328362	51.082
SNP_IGA_356407	3	22345881	51.511
SNP_IGA_357423	3	22629773	51.511
SNP_IGA_357931	3	22722513	53.113
SNP_IGA_358033	3	22748202	53.676
SNP_IGA_358339	3	22856957	54.538
SNP_IGA_358498	3	22908728	54.538
SNP_IGA_358726	3	23020670	54.968
SNP_IGA_358948	3	23103799	54.968
SNP_IGA_362571	3	24730776	57.151
SNP_IGA_362723	3	24744467	57.151
SNP_IGA_363060	3	24891500	57.581
SNP_IGA_363595	3	25062868	59.32
SNP_IGA_363732	3	25105201	59.32
SNP_IGA_363920	3	25177624	59.749
SNP_IGA_364138	3	25313742	59.749
SNP_IGA_364330	3	25359487	60.611
SNP_IGA_366041	3	26092752	61.473
SNP_IGA_366432	3	26305727	61.473
SNP_IGA_367214	3	26849962	62.772
SNP_IGA_367373	3	26904500	62.772
SNP_IGA_368650	4	140435	0
SNP_IGA_368926	4	407324	1.748
SNP_IGA_370825	4	661655	1.748
SNP_IGA_371134	4	682354	2.177
SNP_IGA_372337	4	800212	2.177
SNP_IGA_373394	4	865823	2.607
SNP_IGA_374152	4	939658	3.036
SNP_IGA_374610	4	994306	3.465
SNP_IGA_375917	4	1117073	3.894
SNP_IGA_376064	4	1136660	3.894
SNP_IGA_377577	4	1262571	4.756
SNP_IGA_380079	4	1518750	4.756
SNP_IGA_380235	4	1549571	4.756
SNP_IGA_379393	4	1391180	4.761
SNP_IGA_380436	4	1732798	6.495
SNP_IGA_381287	4	2299587	7.794
SNP_IGA_381379	4	2337294	7.794
SNP_IGA_381452	4	2378235	8.223
SNP_IGA_382180	4	2615141	8.223
SNP_IGA_382355	4	2687245	8.653
SNP_IGA_382368	4	2689336	9.082
SNP_IGA_382868	4	2831199	9.082
SNP_IGA_384244	4	3288552	9.944
SNP_IGA_385004	4	3632015	10.806
SNP_IGA_385070	4	3671074	10.806
SNP_IGA_385181	4	3753073	11.235
SNP_IGA_385189	4	3757530	11.235
SNP_IGA_385272	4	3790454	11.664
SNP_IGA_385293	4	3804173	12.526
SNP_IGA_386222	4	4045426	12.526
SNP_IGA_386560	4	4197626	12.973
Pp20Cl	4	5483781	14.717
SNP_IGA_386970	4	4410096	15.47
SNP_IGA_435668	4	5595695	15.579
SNP_IGA_435720	4	5607744	15.579
SNP_IGA_387239	4	4533174	16.445
SNP_IGA_388006	4	4681291	16.445
SNP_IGA_388125	4	4691353	16.875
SNP_IGA_389208	4	4843709	16.875
SNP_IGA_394015	4	5649369	17.304
SNP_IGA_394859	4	5449812	17.304
SNP_IGA_393777	4	5708791	17.733
SNP_IGA_392186	4	5942181	18.162
SNP_IGA_393759	4	5723223	18.162
SNP_IGA_390941	4	6124843	18.591
SNP_IGA_395202	4	6168557	18.591
SNP_IGA_395901	4	6311162	19.02
SNP_IGA_396393	4	6335681	19.02
SNP_IGA_396171	4	6329439	19.02
SNP_IGA_396308	4	6333438	19.02
SNP_IGA_396439	4	6338941	19.02
SNP_IGA_396958	4	6479659	19.45
SNP_IGA_397015	4	6491218	19.45
SNP_IGA_397165	4	6534322	19.45
SNP_IGA_397280	4	6556594	20.744
SNP_IGA_399337	4	7090720	20.748
SNP_IGA_399565	4	7135592	21.178
SNP_IGA_400090	4	7219399	21.178
SNP_IGA_400126	4	7227689	21.607
SNP_IGA_400359	4	7258281	21.607
SNP_IGA_400506	4	7299574	21.607
SNP_IGA_400858	4	7413838	21.607
SNP_IGA_402192	4	8352011	25.148
SNP_IGA_402256	4	8371579	25.148
SNP_IGA_402302	4	8444834	25.577
SNP_IGA_402375	4	8494031	25.577
SNP_IGA_402404	4	8547997	26.006
SNP_IGA_402456	4	8560231	26.006
SNP_IGA_402569	4	8581271	26.436
SNP_IGA_435008	4	10635613	28.163
SNP_IGA_431437	4	11211896	28.592
Pp12Cl	4	10879473	28.592
SNP_IGA_404899	4	9443863	28.619
SNP_IGA_405373	4	9567476	28.619
SNP_IGA_405623	4	9640313	29.481
SNP_IGA_405628	4	9640863	29.481
SNP_IGA_405773	4	9670782	29.911
SNP_IGA_405949	4	9701574	29.911
SNP_IGA_428047	4	11880354	30.331
SNP_IGA_429127	4	11610241	30.331
SNP_IGA_406841	4	9900493	30.34
SNP_IGA_406846	4	9900651	30.34
SNP_IGA_406862	4	9901076	30.34
SNP_IGA_409901	4	10582092	34.342
SNP_IGA_409994	4	10605658	34.342
SNP_IGA_410134	4	10626874	34.771
SNP_IGA_410265	4	10649614	34.771
SNP_IGA_410336	4	10676008	35.2
SNP_IGA_410398	4	10696489	36.499
SNP_IGA_410478	4	10760086	37.361
SNP_IGA_410794	4	10890653	37.79
SNP_IGA_411637	4	10981971	37.79
SNP_IGA_412338	4	11208347	38.652
SNP_IGA_412662	4	11298736	38.652
SNP_IGA_413115	4	11593768	41.285
SNP_IGA_413934	4	11956738	41.714
SNP_IGA_414017	4	11974617	41.714
SNP_IGA_415301	4	12523245	43.013
SNP_IGA_415799	4	12726093	43.442
SNP_IGA_439746	4	15969637	49.814
SNP_IGA_441507	4	16511312	51.553
SNP_IGA_442267	4	16678731	51.553
SNP_IGA_442526	4	16743735	51.983
SNP_IGA_443304	4	16830411	54.166
SNP_IGA_443441	4	16858491	54.595
snp_4_19087691	4	17176059	54.595
SNP_IGA_445689	4	17409876	55.894
SNP_IGA_446745	4	17587156	55.894
SNP_IGA_448998	4	17984794	56.323
SNP_IGA_450711	4	18253499	56.323
SNP_IGA_467844	4	19100410	56.753
SNP_IGA_469044	4	19206580	56.753
SNP_IGA_470760	4	19282744	57.182
SNP_IGA_480804	4	20068418	57.182
SNP_IGA_481403	4	20113056	57.611
SNP_IGA_481642	4	20126632	57.611
SNP_IGA_482102	4	20152067	57.611
SNP_IGA_482303	4	20160237	57.611
SNP_IGA_494490	4	21474723	57.611
SNP_IGA_494799	4	21497179	57.611
SNP_IGA_495174	4	21519377	57.611
SNP_IGA_495281	4	21527013	58.04
SNP_IGA_510078	4	22392676	58.04
SNP_IGA_513226	4	22612704	59.339
SNP_IGA_513616	4	22619108	59.339
SNP_IGA_518831	4	23057330	60.201
SNP_IGA_526495	4	23870034	61.5
SNP_IGA_528949	4	24187959	61.929
SNP_IGA_530673	4	24475723	61.929
SNP_IGA_543179	5	246971	0
SNP_IGA_544428	5	557504	0
SNP_IGA_544812	5	672390	0.429
SNP_IGA_545655	5	882334	0.429
SNP_IGA_546316	5	1049936	0.858
SNP_IGA_546765	5	1141536	1.288
SNP_IGA_547211	5	1190201	1.288
SNP_IGA_547473	5	1216762	1.717
SNP_IGA_548037	5	1376475	1.717
SNP_IGA_550323	5	2005870	3.456
SNP_IGA_551381	5	2121802	3.456
SNP_IGA_552220	5	2235481	3.885
SNP_IGA_556507	5	3280731	3.885
SNP_IGA_556969	5	3427449	4.314
SNP_IGA_557489	5	3503046	4.744
SNP_IGA_557566	5	3517104	4.744
SNP_IGA_559057	5	3731800	6.042
SNP_IGA_559917	5	4110573	6.904
SNP_IGA_561798	5	4428324	6.904
SNP_IGA_562401	5	4541632	7.334
SNP_IGA_564035	5	4733015	7.334
SNP_IGA_564456	5	4777454	7.763
SNP_IGA_565050	5	4837627	7.763
SNP_IGA_565630	5	4883130	9.062
SNP_IGA_567615	5	5020709	9.062
SNP_IGA_568006	5	5052389	9.491
SNP_IGA_570350	5	5285866	9.491
SNP_IGA_572303	5	5697104	11.675
SNP_IGA_572841	5	5865360	11.675
SNP_IGA_573024	5	5922609	12.973
SNP_IGA_574551	5	6288590	12.973
SNP_IGA_574988	5	6472911	13.403
SNP_IGA_575030	5	6487769	13.403
SNP_IGA_576273	5	6722835	14.265
SNP_IGA_576444	5	6793205	14.694
SNP_IGA_576531	5	6812935	14.694
SNP_IGA_581626	5	7728715	15.582
SNP_IGA_582516	5	8271284	18.034
SNP_IGA_584033	5	8781560	21.741
SNP_IGA_584113	5	8874524	22.17
SNP_IGA_584315	5	8951500	22.17
SNP_IGA_585500	5	9252718	23.91
SNP_IGA_586202	5	9506161	25.208
SNP_IGA_586225	5	9513163	25.208
SNP_IGA_586996	5	9774890	26.07
SNP_IGA_587003	5	9776409	26.07
SNP_IGA_587238	5	9841523	26.5
SNP_IGA_587528	5	9908867	26.929
SNP_IGA_587832	5	10033320	28.668
SNP_IGA_588676	5	10339327	29.097
SNP_IGA_588866	5	10383553	29.097
SNP_IGA_589972	5	10712409	30.396
SNP_IGA_590297	5	10880350	30.825
SNP_IGA_590333	5	10885370	30.825
SNP_IGA_590982	5	11070170	31.254
SNP_IGA_591760	5	11231473	34.339
SNP_IGA_591778	5	11233882	34.339
SNP_IGA_591896	5	11258683	35.201
SNP_IGA_592042	5	11286106	35.201
SNP_IGA_592741	5	11454751	35.201
SNP_IGA_593629	5	11738391	36.94
SNP_IGA_593320	5	11638322	37.37
SNP_IGA_593874	5	11839738	39.109
SNP_IGA_594413	5	12184514	39.971
SNP_IGA_594745	5	12477386	41.27
SNP_IGA_594796	5	12522423	41.27
SNP_IGA_595126	5	12682824	42.132
SNP_IGA_595212	5	12809737	42.561
SNP_IGA_595313	5	12838635	43.423
SNP_IGA_595358	5	12854020	43.423
SNP_IGA_595648	5	12978419	44.722
SNP_IGA_596326	5	13381911	45.151
SNP_IGA_597489	5	13832440	47.788
SNP_IGA_597728	5	13862304	48.398
SNP_IGA_597937	5	13893708	49.535
SNP_IGA_598476	5	14034485	49.964
SNP_IGA_598551	5	14083378	50.394
SNP_IGA_598615	5	14100408	50.823
SNP_IGA_598865	5	14161848	50.823
SNP_IGA_599184	5	14259138	52.562
SNP_IGA_599629	5	14369597	52.562
SNP_IGA_599650	5	14381261	52.562
SNP_IGA_599998	5	14496950	52.562
SNP_IGA_600072	5	14538721	52.991
SNP_IGA_600256	5	14619399	53.42
SNP_IGA_600509	5	14888402	54.283
SNP_IGA_600517	5	14889273	54.283
SNP_IGA_602397	5	16575343	61.152
SNP_IGA_602512	5	16611555	61.582
SNP_IGA_602901	5	16702088	62.011
SNP_IGA_603047	5	16768945	62.44
SNP_IGA_605605	6	4305044	0
SNP_IGA_606086	6	4420271	0
SNP_IGA_619081	6	653707	0.862
SNP_IGA_619263	6	4646597	1.724
SNP_IGA_620099	6	4823411	2.586
SNP_IGA_620636	6	5118526	3.448
SNP_IGA_620746	6	5139476	3.448
SNP_IGA_621556	6	5435066	4.31
SNP_IGA_621593	6	5439212	4.31
SNP_IGA_621914	6	5558122	4.74
SNP_IGA_621925	6	5558435	4.74
SNP_IGA_622660	6	5893283	5.602
SNP_IGA_624248	6	6352097	7.341
SNP_IGA_625022	6	6626608	7.775
SNP_IGA_627328	6	7550350	10.864
SNP_IGA_627415	6	7558975	10.864
SNP_IGA_627535	6	7585198	11.293
SNP_IGA_627726	6	7619248	12.155
SNP_IGA_628032	6	7721289	12.584
SNP_IGA_628155	6	7754294	12.584
SNP_IGA_628744	6	7887271	13.446
SNP_IGA_628833	6	7915877	13.446
SNP_IGA_629027	6	7929161	13.446
SNP_IGA_629558	6	8015319	13.446
SNP_IGA_628464	6	7859871	13.875
SNP_IGA_629806	6	8120706	14.712
SNP_IGA_630302	6	8252829	14.737
SNP_IGA_630550	6	8352476	16.476
SNP_IGA_630662	6	8383681	16.476
SNP_IGA_632033	6	8774913	19.109
SNP_IGA_632123	6	8788462	19.109
SNP_IGA_633314	6	9279529	20.407
SNP_IGA_634798	6	10013197	20.407
SNP_IGA_632876	6	9208789	20.407
SNP_IGA_641339	6	11619039	21.706
SNP_IGA_641542	6	11651438	22.135
SNP_IGA_642817	6	11834953	22.135
SNP_IGA_644944	6	12098570	22.565
SNP_IGA_667164	6	19454025	27.032
SNP_IGA_667563	6	19572556	27.032
SNP_IGA_668442	6	19930779	28.331
SNP_IGA_668718	6	19986492	28.76
SNP_IGA_669050	6	20094863	28.76
SNP_IGA_669440	6	20179491	29.189
SNP_IGA_669740	6	20268197	29.618
SNP_IGA_670348	6	20393256	29.618
SNP_IGA_672404	6	21089800	30.047
SNP_IGA_673205	6	21277895	30.047
SNP_IGA_674001	6	21629901	30.477
SNP_IGA_674183	6	21685987	30.477
SNP_IGA_676161	6	22411000	33.109
SNP_IGA_676571	6	22521643	33.109
SNP_IGA_678060	6	22978897	34.407
SNP_IGA_678681	6	23319779	34.407
SNP_IGA_678798	6	23365183	35.27
SNP_IGA_678844	6	23384329	35.699
SNP_IGA_679038	6	23447467	36.128
SNP_IGA_680112	6	23903470	36.99
SNP_IGA_680124	6	23906028	36.99
SNP_IGA_680615	6	24117844	37.419
SNP_IGA_680857	6	24155317	38.281
SNP_IGA_681133	6	24170910	38.281
SNP_IGA_681592	6	24295392	38.281
SNP_IGA_681888	6	24402489	39.143
SNP_IGA_682254	6	24511760	39.143
SNP_IGA_682385	6	24569464	39.573
Pp18Cl	6	24582645	39.573
SNP_IGA_682756	6	24666094	39.573
SNP_IGA_682897	6	24731605	40.002
SNP_IGA_683312	6	24904841	40.002
SNP_IGA_683546	6	24965286	40.431
SNP_IGA_683611	6	24983185	41.73
SNP_IGA_684085	6	25090090	41.73
SNP_IGA_684503	6	25150900	42.159
SNP_IGA_685670	6	25485184	43.898
SNP_IGA_686318	6	25677085	43.898
SNP_IGA_686463	6	25709216	44.327
SNP_IGA_687004	6	25866495	44.327
SNP_IGA_687515	6	25990735	45.19
SNP_IGA_688290	6	26225619	46.929
SNP_IGA_689067	6	26569269	48.228
SNP_IGA_689957	6	26775956	48.657
SNP_IGA_690433	6	26851247	48.657
SNP_IGA_690792	6	26953348	49.519
SNP_IGA_690839	6	26967330	49.948
SNP_IGA_691038	6	27010600	49.948
SNP_IGA_691296	6	27066639	50.377
SNP_IGA_691341	6	27089604	50.377
SNP_IGA_691727	6	27237960	51.676
SNP_IGA_692396	6	27392778	52.975
SNP_IGA_692908	6	27493804	52.975
SNP_IGA_693075	6	27546149	53.837
SNP_IGA_693130	6	27565191	54.266
SNP_IGA_693205	6	27589956	54.266
SNP_IGA_693326	6	27614625	54.695
SNP_IGA_693435	6	27680149	54.695
SNP_IGA_693612	6	27760137	55.557
SNP_IGA_693707	6	27789777	55.987
snp_sca_6_25975224	6	27839827	55.987
SNP_IGA_693863	6	27882110	56.416
SNP_IGA_694025	6	27932550	56.416
SNP_IGA_694098	6	27955072	56.845
SNP_IGA_694208	6	28009987	57.274
SNP_IGA_696241	6	28456116	57.274
SNP_IGA_696341	6	28500652	57.703
SNP_IGA_696903	6	28614771	58.132
SNP_IGA_697026	6	28650473	58.132
SNP_IGA_697071	6	28675432	58.562
SNP_IGA_697517	6	28795793	58.562
SNP_IGA_727130	7	128060	0
SNP_IGA_725139	7	632246	0.871
SNP_IGA_723701	7	1155652	1.776
SNP_IGA_722771	7	1342926	3.238
SNP_IGA_722801	7	1330441	3.238
SNP_IGA_718070	7	2304002	3.667
snp_7_2535191	7	2299927	3.667
SNP_IGA_717591	7	2354039	4.529
SNP_IGA_716322	7	2539602	5.828
SNP_IGA_714362	7	2794330	6.69
SNP_IGA_714864	7	2729702	6.69
SNP_IGA_713270	7	2945257	7.119
SNP_IGA_713524	7	2883475	7.119
SNP_IGA_712828	7	3120548	7.548
SNP_IGA_741710	7	6656814	8.363
SNP_IGA_744253	7	7067936	8.41
SNP_IGA_745363	7	7312884	9.708
SNP_IGA_745712	7	7360978	9.708
SNP_IGA_745880	7	7378293	10.138
SNP_IGA_746147	7	7415949	10.138
SNP_IGA_748637	7	7719377	10.138
snp_7_7722966	7	7722238	10.138
SNP_IGA_749366	7	7829560	11
SNP_IGA_750219	7	7943098	11
SNP_IGA_750432	7	7959747	11
SNP_IGA_752438	7	8321049	11
SNP_IGA_752549	7	8341936	11.429
SNP_IGA_753360	7	9056355	13.153
SNP_IGA_753541	7	9078349	13.153
SNP_IGA_754512	7	9446098	14.452
SNP_IGA_754563	7	9451629	14.452
SNP_IGA_756157	7	9754866	14.881
SNP_IGA_756641	7	9895347	14.881
SNP_IGA_757025	7	10045744	15.743
SNP_IGA_757281	7	10109861	15.747
SNP_IGA_761470	7	10840811	17.042
SNP_IGA_758547	7	10377065	17.042
SNP_IGA_761664	7	10912859	17.904
SNP_IGA_762094	7	11012670	17.904
SNP_IGA_762249	7	11057136	18.766
SNP_IGA_762538	7	11287476	20.505
SNP_IGA_763311	7	11472391	20.505
SNP_IGA_763910	7	11603789	21.367
SNP_IGA_768215	7	11710632	21.797
SNP_IGA_768226	7	11712907	22.659
SNP_IGA_768368	7	11770813	22.659
SNP_IGA_768843	7	11976158	23.521
SNP_IGA_769675	7	12278565	25.26
SNP_IGA_769687	7	12278822	25.26
SNP_IGA_769927	7	12302322	25.689
SNP_IGA_770009	7	12348853	26.118
SNP_IGA_770562	7	12490559	27.858
SNP_IGA_770618	7	12498752	27.858
SNP_IGA_770978	7	12581188	28.287
SNP_IGA_771684	7	12938823	31.828
SNP_IGA_772231	7	13064809	31.828
SNP_IGA_773125	7	13539014	32.69
SNP_IGA_773659	7	13669605	33.119
SNP_IGA_774557	7	13833942	33.119
SNP_IGA_774898	7	13912039	33.592
SNP_IGA_776067	7	14414202	36.996
SNP_IGA_776348	7	14545099	37.433
SNP_IGA_776826	7	14891881	40.147
SNP_IGA_777508	7	15090670	40.147
SNP_IGA_778002	7	15288875	41.009
SNP_IGA_778535	7	15502836	43.193
SNP_IGA_779224	7	15717070	43.622
SNP_IGA_779520	7	15808046	43.622
SNP_IGA_779742	7	15897584	44.051
SNP_IGA_781062	7	16439849	45.79
SNP_IGA_781082	7	16445018	45.79
SNP_IGA_781249	7	16511121	46.22
SNP_IGA_781470	7	16569445	46.22
SNP_IGA_781685	7	16639794	47.082
SNP_IGA_781700	7	16640500	47.082
SNP_IGA_782427	7	17205367	48.821
SNP_IGA_783187	7	17757586	49.683
SNP_IGA_783262	7	17785157	50.112
SNP_IGA_783677	7	17950734	50.112
SNP_IGA_783965	7	17990861	50.541
SNP_IGA_784179	7	18034641	50.541
SNP_IGA_784373	7	18109289	50.971
SNP_IGA_784889	7	18308380	50.971
SNP_IGA_785447	7	18440601	51.833
SNP_IGA_785990	7	18856551	53.572
SNP_IGA_786333	7	18932888	53.572
SNP_IGA_786464	7	19004351	54.434
SNP_IGA_786676	7	19090954	54.863
SNP_IGA_787064	7	19195947	54.863
SNP_IGA_788413	7	19488750	55.292
SNP_IGA_787981	7	19452947	55.331
SNP_IGA_788216	7	19475189	56.154
SNP_IGA_787973	7	19452145	56.583
SNP_IGA_788058	7	19461424	56.583
SNP_IGA_789212	7	19698268	57.129
SNP_IGA_789447	7	19774113	57.133
SNP_IGA_789941	7	20002221	58.065
SNP_IGA_790944	7	20722854	61.864
SNP_IGA_791157	7	20830913	61.864
SNP_IGA_791313	7	20924903	62.726
SNP_IGA_791344	7	20930333	62.726
SNP_IGA_791415	7	20981180	63.155
SNP_IGA_791504	7	21064465	63.155
SNP_IGA_791930	7	21352526	64.454
SNP_IGA_792351	7	21961862	64.883
SNP_IGA_792877	7	22231288	64.883
SNP_IGA_792240	7	21870490	65.312
SNP_IGA_794167	8	373237	0
SNP_IGA_794012	8	286129	0.009
SNP_IGA_796390	8	896804	1.739
SNP_IGA_796481	8	919364	1.902
SNP_IGA_796567	8	933229	2.167
SNP_IGA_800492	8	2144923	2.597
SNP_IGA_800732	8	2185489	2.597
SNP_IGA_802275	8	2369263	4.336
SNP_IGA_802448	8	2385989	4.336
SNP_IGA_806321	8	2964292	5.635
SNP_IGA_809997	8	3318208	6.933
SNP_IGA_810565	8	3476627	6.933
SNP_IGA_817262	8	4441347	8.673
SNP_IGA_820431	8	4870280	8.673
SNP_IGA_820646	8	4929188	10.412
SNP_IGA_826343	8	5712108	10.412
SNP_IGA_827382	8	5957035	11.711
SNP_IGA_832088	8	6589726	11.711
SNP_IGA_844375	8	8976163	12.573
SNP_IGA_845343	8	8884866	12.573
SNP_IGA_837564	8	10105225	14.757
SNP_IGA_836857	8	10342308	15.186
SNP_IGA_834933	8	10726234	15.615
SNP_IGA_835443	8	10635066	15.615
SNP_IGA_851849	8	10999017	16.044
SNP_IGA_852026	8	11018495	16.473
SNP_IGA_853250	8	11177012	16.657
SNP_IGA_853986	8	11291315	16.902
SNP_IGA_857951	8	12463247	22.312
SNP_IGA_859154	8	12880042	24.496
SNP_IGA_859365	8	12949044	24.496
SNP_IGA_860815	8	13540876	25.795
SNP_IGA_862006	8	13825065	25.795
SNP_IGA_862177	8	13850690	26.224
SNP_IGA_862321	8	13949281	26.653
SNP_IGA_862489	8	13965624	26.653
SNP_IGA_863130	8	14145609	27.082
SNP_IGA_863252	8	14203711	27.082
SNP_IGA_864632	8	14623156	27.512
SNP_IGA_865419	8	14739502	27.512
SNP_IGA_866442	8	15134438	27.941
SNP_IGA_866157	8	15042454	27.941
SNP_IGA_866785	8	15291268	29.24
SNP_IGA_866829	8	15304115	29.24
SNP_IGA_867575	8	15601270	30.538
SNP_IGA_867978	8	15725033	30.538
SNP_IGA_868099	8	15767128	30.968
SNP_IGA_868758	8	15870174	31.83
SNP_IGA_869059	8	15981043	32.259
SNP_IGA_869122	8	15988933	32.259
SNP_IGA_869276	8	16057929	32.443
SNP_IGA_869748	8	16200684	32.687
SNP_IGA_870010	8	16282763	33.549
SNP_IGA_870337	8	16357681	33.978
SNP_IGA_870346	8	16358174	33.978
SNP_IGA_870509	8	16503027	34.408
SNP_IGA_870525	8	16506121	34.408
SNP_IGA_870990	8	16732398	35.706
SNP_IGA_871082	8	16740766	35.706
SNP_IGA_871262	8	16790765	36.568
SNP_IGA_871382	8	16815227	36.568
SNP_IGA_871782	8	16890088	38.308
snp_8_16306953	8	17051414	38.308
SNP_IGA_872566	8	17113722	38.308
SNP_IGA_872595	8	17119088	38.308
SNP_IGA_872765	8	17207718	38.737
SNP_IGA_873109	8	17290586	38.737
SNP_IGA_873569	8	17399592	39.166
SNP_IGA_874355	8	17648925	39.166
SNP_IGA_874639	8	17743988	40.028
SNP_IGA_875060	8	17873860	40.457
SNP_IGA_875889	8	18020389	40.457
SNP_IGA_876353	8	18131723	41.319
SNP_IGA_876701	8	18236895	41.749
SNP_IGA_876830	8	18268577	41.749
SNP_IGA_877683	8	18567917	45.276
SNP_IGA_878044	8	18644875	45.727
SNP_IGA_878205	8	18675130	46.156
SNP_IGA_879313	8	19153220	47.018
SNP_IGA_880076	8	19408426	47.88
SNP_IGA_880499	8	19547172	49.179
SNP_IGA_880620	8	19614816	49.608
SNP_IGA_880713	8	19633954	51.348
SNP_IGA_881578	8	19845013	51.777
SNP_IGA_881198	8	19714246	51.777
SNP_IGA_882427	8	20146776	52.639
SNP_IGA_882454	8	20158654	52.639
SNP_IGA_882809	8	20308888	53.068
SNP_IGA_883191	8	20478408	53.497
SNP_IGA_883292	8	20671113	53.497
SNP_IGA_883381	8	20753921	53.926
SNP_IGA_883429	8	20778810	54.788
SNP_IGA_883524	8	20833164	55.218
SNP_IGA_883625	8	20894144	56.516
SNP_IGA_884050	8	21110930	56.516
SNP_IGA_884078	8	21123189	56.946
SNP_IGA_884135	8	21160998	57.375
SNP_IGA_884218	8	21191071	57.375
SNP_IGA_885556	8	21801227	59.114
SNP_IGA_885740	8	21948219	60.413
SNP_IGA_885881	8	22050118	60.413
*Physical position of the markers in bp (based on the peach genome v2.0)

## Sheet: Supplementary_Table2
Table S2: Descriptive analysis for ‘NJ Weeping’ and ‘Bounty’ parents and the WxBy F2 progeny. Broad (H2) and narrow sense (h2) heritability were estimated for PL considering the three years.
Statistical Descriptor		PL_2011(mm)	PL_2012 (mm)	PL_2014 (mm)
NJ Weeping
Mean		9.2***	9.4***	9.3***
Max		10.7	11.3	12.4
Min		8.1	7.8	7.7
St. dev.		0.8	0.9	1.1
Bounty
Mean		5.5***	5.4***	6.9***
Max		7.3	6.9	8.6
Min		4.1	4.1	5.3
St. dev.		0.9	0.8	0.8
WxBy F2
Mean		6.6	8.5	8
Max		10.6	11.8	13.1
Min		3.6	5.5	4.9
St. dev		1.6	1.5	1.7
H2	0.59
h2	0.52
*** Significant difference between the grandparents NJ Weeping and Bounty by Welch's t-test (pvalues= 4.718e-11, 1.55e-12 and 2.179e-07 in 2011, 2012 and 2014, respectively)

## Sheet: Supplementary_Table3
Table S3. Fruit peduncle length (PL) measured in three years (2011, 2012 and 2014) in 117 seedlings of WxBy progeny.
Seedling	PL_2011 (mm)	PL_2012 (mm)	PL_2014 (mm)
WxBt10-001	7.33	9.11	6.92
WxBt10-002	5.75	8.53	6.89
WxBt10-003	7.6	10.85	8.64
WxBt10-004	6.5	7.27	5.33
WxBt10-005	8.11	8.28	7.34
WxBt10-006	6.8	7.1	9.27
WxBt10-007	NA	8.75	9.52
WxBt10-009	7.2	8.94	7.53
WxBt10-010	8.15	6.08	7.49
WxBt10-011	3.75	NA	5.95
WxBt10-014	6.4	9.48	NA
WxBt10-015	6.79	6.97	6.58
WxBt10-016	5.2	11.5	10.43
WxBt10-017	7.11	7.11	7.46
WxBt10-018	8.67	10.23	8.83
WxBt10-019	NA	NA	11.86
WxBt10-020	NA	8.94	8.63
WxBt10-021	5.67	10.73	8.87
WxBt10-022	8.4	10.35	13.11
WxBt10-023	7.4	NA	8.27
WxBt10-024	NA	NA	6.47
WxBt10-025	6.4	6.76	7.64
WxBt10-028	5.4	NA	7.68
WxBt10-029	7.75	11.39	9.35
WxBt10-030	7.4	7.74	7.54
WxBt10-031	4.33	5.88	5.99
WxBt10-032	4.5	8.5	6.5
WxBt10-033	4.75	5.5	9.2
WxBt10-034	6.8	11.12	9.12
WxBt10-035	9.37	11.53	NA
WxBt10-036	NA	9.35	NA
WxBt10-037	6.5	7.43	7.53
WxBt10-038	6.4	9.22	10.69
WxBt10-039	NA	7.73	6.67
WxBt10-040	5.67	6.53	6.62
WxBt10-041	7.53	8.18	8.7
WxBt10-042	4.4	9.23	NA
WxBt10-043	10.61	11.41	11.29
WxBt10-044	6.9	9.57	7.98
WxBt10-045	5.6	7.95	5.57
WxBt10-046	4.8	6.89	5.68
WxBt10-047	5.2	8.36	7.81
WxBt10-048	7.2	8.01	8.94
WxBt10-049	6.3	8.38	8.86
WxBt10-050	7.25	9.38	11.02
WxBt10-051	7.27	7.5	7.3
WxBt10-052	7.97	8.21	7.68
WxBt10-053	7.5	10.38	8.26
WxBt10-054	5.4	7.07	7.06
WxBt10-055	7.6	9.12	9.11
WxBt10-056	7.25	9.57	9.34
WxBt10-057	NA	8.01	5.33
WxBt10-058	NA	6.91	6.48
WxBt10-059	5.8	6.96	6.49
WxBt10-060	7.8	8.96	8.61
WxBt10-061	10.63	11.34	11.63
WxBt10-062	7.4	9.42	NA
WxBt10-063	9.81	7.49	11.9
WxBt10-064	NA	7.48	7.93
WxBt10-066	4.25	9.07	6.35
WxBt10-067	6.33	NA	7.85
WxBt10-068	NA	8.45	7.04
WxBt10-069	5.6	6.82	6.37
WxBt10-070	NA	7.1	6.9
WxBt10-071	5.8	8.33	7.39
WxBt10-073	7.5	10.67	8.5
WxBt10-076	NA	8.61	8.16
WxBt10-078	4.6	NA	6.41
WxBt10-079	4.5	7.05	6.52
WxBt10-080	8.25	9.25	9.42
WxBt10-081	4.6	8.58	7.95
WxBt10-082	7.5	8.68	7.89
WxBt10-083	NA	7.47	4.85
WxBt10-084	NA	NA	7.26
WxBt10-085	NA	8.16	6.12
WxBt10-086	7.6	9.4	8.96
WxBt10-088	NA	7.7	7.5
WxBt10-089	6.1	7.17	6.42
WxBt10-090	3.75	7.18	6.81
WxBt10-091	7.4	NA	11.79
WxBt10-092	4.33	6.59	6.49
WxBt10-093	5.67	11.28	11.38
WxBt10-094	8.49	9.02	7.89
WxBt10-095	NA	NA	7.94
WxBt10-096	7.49	NA	8.43
WxBt10-097	8.1	9.89	8.88
WxBt10-098	5.2	9.88	7.43
WxBt10-099	5.5	6.32	6.48
WxBt10-100	6.75	NA	6.83
WxBt10-101	6.4	8.67	6.62
WxBt10-102	8.83	11.13	11.1
WxBt10-103	NA	7.06	6.27
WxBt10-104	6.4	6.48	7.74
WxBt10-105	5.6	9.91	10.31
WxBt10-106	5.6	NA	8.3
WxBt10-107	5.8	NA	7.1
WxBt10-108	6.6	9.01	8.75
WxBt10-109	9.49	9.62	8.48
WxBt10-110	5.4	5.6	8
WxBt10-111	NA	6.61	7.22
WxBt10-112	9.25	11.78	12.81
WxBt10-113	4.6	6.44	6.75
WxBt10-114	6.33	7.14	7.57
WxBt10-115	4.6	NA	7.81
WxBt10-116	3.6	5.93	5.17
WxBt10-117	6.73	8.07	NA
WxBt10-118	5.8	NA	6.82
WxBt10-119	7.67	8.55	7.32
WxBt10-120	NA	10.46	8.3
WxBt10-121	NA	8.3	9.4
WxBt10-122	NA	NA	NA
WxBt10-123	7.52	7.2	5.96
WxBt10-124	9.67	9.95	9.22
WxBt10-125	NA	10.44	9.81
WxBt10-126	8.22	9.64	8.47
WxBt10-127	3.6	8.3	6.44
WxBt10-128	NA	7.78	7.94

## Sheet: Supplementary_Table4
Table S4. Significant phenotype-marker associations detected with Kruskal-Wallis test. PL = fruit peduncle length. K is the value for KW test. Df- degrees of freedom. Signif. *****= 0.001; ****** = 0.0005; ******* = 0.0001.
Trait	SNPs	Position	Group	K*	Df	Signif.
PL_2011	SNP_IGA_413115	41.285	4	31.387	2	*******
PL_2011	SNP_IGA_413934	41.714	4	31.269	2	*******
PL_2011	SNP_IGA_414017	41.714	4	31.269	2	*******
PL_2011	SNP_IGA_411637	37.79	4	30.589	2	*******
PL_2011	SNP_IGA_410794	37.79	4	30.589	2	*******
PL_2011	SNP_IGA_410478	37.361	4	29.254	2	*******
PL_2011	SNP_IGA_412662	38.652	4	29.14	2	*******
PL_2011	SNP_IGA_412338	38.652	4	29.14	2	*******
PL_2011	SNP_IGA_397280	20.744	4	28.726	2	*******
PL_2011	SNP_IGA_410398	36.499	4	28.188	2	*******
PL_2011	SNP_IGA_415799	43.442	4	27.665	2	*******
PL_2011	SNP_IGA_415301	43.013	4	27.527	2	*******
PL_2011	SNP_IGA_402192	25.148	4	27.32	2	*******
PL_2011	SNP_IGA_402256	25.148	4	27.32	2	*******
PL_2011	SNP_IGA_402569	26.436	4	27.057	2	*******
PL_2011	SNP_IGA_409994	34.342	4	26.936	2	*******
PL_2011	SNP_IGA_409901	34.342	4	26.924	2	*******
PL_2011	SNP_IGA_410336	35.2	4	26.849	2	*******
PL_2011	SNP_IGA_400858	21.607	4	26.563	2	*******
PL_2011	SNP_IGA_400359	21.607	4	26.563	2	*******
PL_2011	SNP_IGA_399337	20.748	4	26.476	2	*******
PL_2011	SNP_IGA_410265	34.771	4	26.351	2	*******
PL_2011	SNP_IGA_410134	34.771	4	26.351	2	*******
PL_2011	SNP_IGA_400090	21.178	4	26.076	2	*******
PL_2011	SNP_IGA_402375	25.577	4	25.717	2	*******
PL_2011	SNP_IGA_402302	25.577	4	25.717	2	*******
PL_2011	SNP_IGA_402404	26.006	4	25.381	2	*******
PL_2011	SNP_IGA_402456	26.006	4	25.381	2	*******
PL_2011	SNP_IGA_393759	18.162	4	25.059	2	*******
PL_2011	SNP_IGA_395202	18.591	4	25.037	2	*******
PL_2011	SNP_IGA_400506	21.607	4	24.898	2	*******
PL_2011	SNP_IGA_400126	21.607	4	24.898	2	*******
PL_2011	SNP_IGA_395901	19.02	4	24.83	2	*******
PL_2011	SNP_IGA_397015	19.45	4	24.83	2	*******
PL_2011	SNP_IGA_390941	18.591	4	24.613	2	*******
PL_2011	SNP_IGA_399565	21.178	4	24.452	2	*******
PL_2011	SNP_IGA_396171	19.02	4	24.387	2	*******
PL_2011	SNP_IGA_396439	19.02	4	24.387	2	*******
PL_2011	SNP_IGA_397165	19.45	4	24.387	2	*******
PL_2011	SNP_IGA_396958	19.45	4	24.387	2	*******
PL_2011	SNP_IGA_393777	17.733	4	24.251	2	*******
PL_2011	SNP_IGA_406841	30.34	4	23.864	2	*******
PL_2011	SNP_IGA_392186	18.162	4	23.831	2	*******
PL_2011	SNP_IGA_405949	29.911	4	23.68	2	*******
PL_2011	SNP_IGA_404899	28.619	4	23.346	2	*******
PL_2011	SNP_IGA_396393	19.02	4	23.13	2	*******
PL_2011	SNP_IGA_396308	19.02	4	23.13	2	*******
PL_2011	SNP_IGA_683312	40.002	6	22.856	2	*******
PL_2011	SNP_IGA_682897	40.002	6	22.856	2	*******
PL_2011	SNP_IGA_394015	17.304	4	22.511	2	*******
PL_2011	SNP_IGA_406846	30.34	4	22.263	2	*******
PL_2011	SNP_IGA_406862	30.34	4	22.263	2	*******
PL_2011	SNP_IGA_405773	29.911	4	22.096	2	*******
PL_2011	SNP_IGA_682385	39.573	6	21.96	2	*******
PL_2011	Pp18Cl	39.573	6	21.96	2	*******
PL_2011	SNP_IGA_682756	39.573	6	21.96	2	*******
PL_2011	SNP_IGA_394859	17.304	4	21.816	2	*******
PL_2011	SNP_IGA_687515	45.19	6	21.805	2	*******
PL_2011	SNP_IGA_683546	40.431	6	21.794	2	*******
PL_2011	SNP_IGA_405373	28.619	4	21.778	2	*******
PL_2011	SNP_IGA_387239	16.445	4	21.706	2	*******
PL_2011	SNP_IGA_405623	29.481	4	21.654	2	*******
PL_2011	SNP_IGA_405628	29.481	4	21.654	2	*******
PL_2011	SNP_IGA_674001	30.477	6	21.492	2	*******
PL_2011	SNP_IGA_674183	30.477	6	21.492	2	*******
PL_2011	SNP_IGA_443304	54.166	4	21.438	2	*******
PL_2011	SNP_IGA_439746	49.814	4	21.269	2	*******
PL_2011	SNP_IGA_686318	43.898	6	21.233	2	*******
PL_2011	SNP_IGA_685670	43.898	6	21.233	2	*******
PL_2011	SNP_IGA_678060	34.407	6	21.207	2	*******
PL_2011	SNP_IGA_678681	34.407	6	21.207	2	*******
PL_2011	SNP_IGA_687004	44.327	6	20.955	2	*******
PL_2011	SNP_IGA_686463	44.327	6	20.955	2	*******
PL_2011	SNP_IGA_442267	51.553	4	20.833	2	*******
PL_2011	SNP_IGA_441507	51.553	4	20.833	2	*******
PL_2011	SNP_IGA_388006	16.445	4	20.677	2	*******
PL_2011	SNP_IGA_443441	54.595	4	20.574	2	*******
PL_2011	snp_4_19087691	54.595	4	20.574	2	*******
PL_2011	SNP_IGA_386970	15.47	4	20.556	2	*******
PL_2011	SNP_IGA_678798	35.27	6	20.541	2	*******
PL_2011	SNP_IGA_389208	16.875	4	20.471	2	*******
PL_2011	SNP_IGA_681592	38.281	6	20.321	2	*******
PL_2011	SNP_IGA_681133	38.281	6	20.321	2	*******
PL_2011	SNP_IGA_446745	55.894	4	20.138	2	*******
PL_2011	SNP_IGA_386560	12.973	4	20.128	2	*******
PL_2011	SNP_IGA_445689	55.894	4	19.981	2	*******
PL_2011	SNP_IGA_672404	30.047	6	19.884	2	*******
PL_2011	SNP_IGA_673205	30.047	6	19.884	2	*******
PL_2011	SNP_IGA_481642	57.611	4	19.866	2	*******
PL_2011	SNP_IGA_482303	57.611	4	19.866	2	*******
PL_2011	SNP_IGA_482102	57.611	4	19.866	2	*******
PL_2011	SNP_IGA_494490	57.611	4	19.866	2	*******
PL_2011	SNP_IGA_495174	57.611	4	19.866	2	*******
PL_2011	SNP_IGA_641542	22.135	6	19.659	2	*******
PL_2011	SNP_IGA_481403	57.611	4	19.649	2	*******
PL_2011	SNP_IGA_494799	57.611	4	19.649	2	*******
PL_2011	SNP_IGA_442526	51.983	4	19.624	2	*******
PL_2011	SNP_IGA_676161	33.109	6	19.623	2	*******
PL_2011	SNP_IGA_676571	33.109	6	19.623	2	*******
PL_2011	SNP_IGA_680857	38.281	6	19.619	2	*******
PL_2011	SNP_IGA_681888	39.143	6	19.603	2	*******
PL_2011	SNP_IGA_682254	39.143	6	19.603	2	*******
PL_2011	SNP_IGA_480804	57.182	4	19.574	2	*******
PL_2011	SNP_IGA_680615	37.419	6	19.53	2	*******
PL_2011	SNP_IGA_644944	22.565	6	19.521	2	*******
PL_2011	SNP_IGA_470760	57.182	4	19.375	2	*******
PL_2011	SNP_IGA_386222	12.526	4	19.322	2	*******
PL_2011	SNP_IGA_690792	49.519	6	19.262	2	*******
PL_2011	SNP_IGA_469044	56.753	4	19.208	2	*******
PL_2011	SNP_IGA_467844	56.753	4	19.208	2	*******
PL_2011	SNP_IGA_689067	48.228	6	19.182	2	*******
PL_2011	SNP_IGA_684503	42.159	6	19.125	2	*******
PL_2011	SNP_IGA_668442	28.331	6	19.105	2	*******
PL_2011	SNP_IGA_683611	41.73	6	19.034	2	*******
PL_2011	SNP_IGA_684085	41.73	6	19.034	2	*******
PL_2011	SNP_IGA_679038	36.128	6	19.026	2	*******
PL_2011	SNP_IGA_385272	11.664	4	19.023	2	*******
PL_2011	SNP_IGA_678844	35.699	6	18.964	2	*******
PL_2011	SNP_IGA_385293	12.526	4	18.89	2	*******
PL_2011	SNP_IGA_689957	48.657	6	18.888	2	*******
PL_2011	SNP_IGA_690433	48.657	6	18.888	2	*******
PL_2011	SNP_IGA_667563	27.032	6	18.663	2	*******
PL_2011	SNP_IGA_667164	27.032	6	18.663	2	*******
PL_2011	SNP_IGA_448998	56.323	4	18.609	2	*******
PL_2011	SNP_IGA_450711	56.323	4	18.609	2	*******
PL_2011	SNP_IGA_669740	29.618	6	18.507	2	*******
PL_2011	SNP_IGA_670348	29.618	6	18.507	2	*******
PL_2011	SNP_IGA_388125	16.875	4	18.391	2	******
PL_2011	SNP_IGA_385189	11.235	4	18.258	2	******
PL_2011	SNP_IGA_385181	11.235	4	18.258	2	******
PL_2011	SNP_IGA_688290	46.929	6	18.228	2	******
PL_2011	SNP_IGA_642817	22.135	6	18.153	2	******
PL_2011	SNP_IGA_632033	19.109	6	18.102	2	******
PL_2011	SNP_IGA_510078	58.04	4	18.081	2	******
PL_2011	SNP_IGA_495281	58.04	4	17.855	2	******
PL_2011	SNP_IGA_691727	51.676	6	17.806	2	******
PL_2011	SNP_IGA_691038	49.948	6	17.764	2	******
PL_2011	SNP_IGA_690839	49.948	6	17.764	2	******
PL_2011	SNP_IGA_518831	60.201	4	17.713	2	******
PL_2011	SNP_IGA_384244	9.944	4	17.704	2	******
PL_2011	SNP_IGA_669050	28.76	6	17.668	2	******
PL_2011	SNP_IGA_668718	28.76	6	17.668	2	******
PL_2011	SNP_IGA_641339	21.706	6	17.486	2	******
PL_2011	SNP_IGA_680124	36.99	6	17.389	2	******
PL_2011	SNP_IGA_680112	36.99	6	17.389	2	******
PL_2011	SNP_IGA_691296	50.377	6	17.345	2	******
PL_2011	SNP_IGA_691341	50.377	6	17.345	2	******
PL_2011	SNP_IGA_634798	20.407	6	17.215	2	******
PL_2011	SNP_IGA_633314	20.407	6	17.215	2	******
PL_2011	SNP_IGA_669440	29.189	6	17.161	2	******
PL_2011	SNP_IGA_385070	10.806	4	17.028	2	******
PL_2011	SNP_IGA_385004	10.806	4	17.028	2	******
PL_2011	SNP_IGA_632123	19.109	6	16.728	2	******
PL_2011	SNP_IGA_379393	4.761	4	16.482	2	******
PL_2011	SNP_IGA_380235	4.756	4	16.375	2	******
PL_2011	SNP_IGA_380079	4.756	4	16.375	2	******
PL_2011	SNP_IGA_377577	4.756	4	16.375	2	******
PL_2011	SNP_IGA_513226	59.339	4	15.968	2	******
PL_2011	SNP_IGA_373394	2.607	4	15.737	2	******
PL_2011	SNP_IGA_374610	3.465	4	15.674	2	******
PL_2011	SNP_IGA_382368	9.082	4	15.58	2	******
PL_2011	SNP_IGA_692396	52.975	6	15.523	2	******
PL_2011	SNP_IGA_692908	52.975	6	15.523	2	******
PL_2011	SNP_IGA_374152	3.036	4	15.411	2	******
PL_2011	SNP_IGA_370825	1.748	4	15.38	2	******
PL_2011	SNP_IGA_368926	1.748	4	15.38	2	******
PL_2011	SNP_IGA_371134	2.177	4	15.352	2	******
PL_2011	SNP_IGA_372337	2.177	4	15.352	2	******
PL_2011	SNP_IGA_375917	3.894	4	15.352	2	******
PL_2011	SNP_IGA_376064	3.894	4	15.352	2	******
PL_2011	SNP_IGA_382868	9.082	4	15.352	2	******
PL_2011	SNP_IGA_632876	20.407	6	15.2	2	*****
PL_2011	SNP_IGA_526495	61.5	4	15.084	2	*****
PL_2011	SNP_IGA_513616	59.339	4	14.752	2	*****
PL_2011	SNP_IGA_382355	8.653	4	14.209	2	*****
PL_2011	SNP_IGA_630550	16.476	6	14.143	2	*****
PL_2011	SNP_IGA_630662	16.476	6	14.143	2	*****
PL_2011	SNP_IGA_783677	50.112	7	14.113	2	*****
PL_2011	SNP_IGA_783262	50.112	7	14.113	2	*****
PL_2011	SNP_IGA_783187	49.683	7	14.042	2	*****
PL_2011	SNP_IGA_528949	61.929	4	13.979	2	*****
PL_2011	SNP_IGA_530673	61.929	4	13.979	2	*****
PL_2012	SNP_IGA_680857	38.281	6	49.808	2	*******
PL_2012	SNP_IGA_681592	38.281	6	48.918	2	*******
PL_2012	SNP_IGA_681133	38.281	6	48.918	2	*******
PL_2012	SNP_IGA_680615	37.419	6	47.2	2	*******
PL_2012	SNP_IGA_680124	36.99	6	46.63	2	*******
PL_2012	SNP_IGA_680112	36.99	6	46.63	2	*******
PL_2012	SNP_IGA_678844	35.699	6	46.258	2	*******
PL_2012	SNP_IGA_679038	36.128	6	46.065	2	*******
PL_2012	SNP_IGA_681888	39.143	6	45.963	2	*******
PL_2012	SNP_IGA_682254	39.143	6	45.963	2	*******
PL_2012	SNP_IGA_678798	35.27	6	44.337	2	*******
PL_2012	SNP_IGA_682385	39.573	6	43.878	2	*******
PL_2012	Pp18Cl	39.573	6	43.878	2	*******
PL_2012	SNP_IGA_682756	39.573	6	43.878	2	*******
PL_2012	SNP_IGA_683312	40.002	6	43.159	2	*******
PL_2012	SNP_IGA_682897	40.002	6	43.159	2	*******
PL_2012	SNP_IGA_678060	34.407	6	42.252	2	*******
PL_2012	SNP_IGA_678681	34.407	6	42.252	2	*******
PL_2012	SNP_IGA_683546	40.431	6	40.983	2	*******
PL_2012	SNP_IGA_676161	33.109	6	40.247	2	*******
PL_2012	SNP_IGA_676571	33.109	6	40.247	2	*******
PL_2012	SNP_IGA_684503	42.159	6	36.986	2	*******
PL_2012	SNP_IGA_683611	41.73	6	36.227	2	*******
PL_2012	SNP_IGA_684085	41.73	6	36.227	2	*******
PL_2012	SNP_IGA_672404	30.047	6	34.518	2	*******
PL_2012	SNP_IGA_673205	30.047	6	34.518	2	*******
PL_2012	SNP_IGA_674001	30.477	6	34.518	2	*******
PL_2012	SNP_IGA_674183	30.477	6	34.518	2	*******
PL_2012	SNP_IGA_669740	29.618	6	33.78	2	*******
PL_2012	SNP_IGA_670348	29.618	6	33.78	2	*******
PL_2012	SNP_IGA_668442	28.331	6	33.754	2	*******
PL_2012	SNP_IGA_686318	43.898	6	33.345	2	*******
PL_2012	SNP_IGA_685670	43.898	6	33.345	2	*******
PL_2012	SNP_IGA_669440	29.189	6	33.194	2	*******
PL_2012	SNP_IGA_669050	28.76	6	32.767	2	*******
PL_2012	SNP_IGA_668718	28.76	6	32.767	2	*******
PL_2012	SNP_IGA_687004	44.327	6	30.654	2	*******
PL_2012	SNP_IGA_686463	44.327	6	30.654	2	*******
PL_2012	SNP_IGA_667563	27.032	6	30.64	2	*******
PL_2012	SNP_IGA_667164	27.032	6	30.64	2	*******
PL_2012	SNP_IGA_634798	20.407	6	30.167	2	*******
PL_2012	SNP_IGA_633314	20.407	6	30.167	2	*******
PL_2012	SNP_IGA_687515	45.19	6	29.906	2	*******
PL_2012	SNP_IGA_690792	49.519	6	29.424	2	*******
PL_2012	SNP_IGA_641542	22.135	6	28.723	2	*******
PL_2012	SNP_IGA_632033	19.109	6	28.604	2	*******
PL_2012	SNP_IGA_689067	48.228	6	27.586	2	*******
PL_2012	SNP_IGA_691038	49.948	6	27.464	2	*******
PL_2012	SNP_IGA_690839	49.948	6	27.464	2	*******
PL_2012	SNP_IGA_644944	22.565	6	27.294	2	*******
PL_2012	SNP_IGA_689957	48.657	6	27.145	2	*******
PL_2012	SNP_IGA_690433	48.657	6	27.145	2	*******
PL_2012	SNP_IGA_632123	19.109	6	26.563	2	*******
PL_2012	SNP_IGA_641339	21.706	6	26.34	2	*******
PL_2012	SNP_IGA_642817	22.135	6	26.335	2	*******
PL_2012	SNP_IGA_688290	46.929	6	26.298	2	*******
PL_2012	SNP_IGA_691296	50.377	6	25.807	2	*******
PL_2012	SNP_IGA_691341	50.377	6	25.807	2	*******
PL_2012	SNP_IGA_632876	20.407	6	24.12	2	*******
PL_2012	SNP_IGA_691727	51.676	6	23.518	2	*******
PL_2012	SNP_IGA_629027	13.446	6	23.271	2	*******
PL_2012	SNP_IGA_630302	14.737	6	22.959	2	*******
PL_2012	SNP_IGA_692396	52.975	6	22.668	2	*******
PL_2012	SNP_IGA_692908	52.975	6	22.668	2	*******
PL_2012	SNP_IGA_630550	16.476	6	22.383	2	*******
PL_2012	SNP_IGA_630662	16.476	6	22.383	2	*******
PL_2012	SNP_IGA_629558	13.446	6	21.513	2	*******
PL_2012	SNP_IGA_628833	13.446	6	21.513	2	*******
PL_2012	SNP_IGA_628744	13.446	6	21.513	2	*******
PL_2012	SNP_IGA_628464	13.875	6	21.503	2	*******
PL_2012	SNP_IGA_628032	12.584	6	21.051	2	*******
PL_2012	SNP_IGA_628155	12.584	6	21.051	2	*******
PL_2012	SNP_IGA_629806	14.712	6	21.018	2	*******
PL_2012	SNP_IGA_627415	10.864	6	19.344	2	*******
PL_2012	SNP_IGA_693075	53.837	6	19.309	2	*******
PL_2012	SNP_IGA_693130	54.266	6	19.309	2	*******
PL_2012	SNP_IGA_693205	54.266	6	19.309	2	*******
PL_2012	SNP_IGA_693435	54.695	6	19.309	2	*******
PL_2012	SNP_IGA_693326	54.695	6	19.309	2	*******
PL_2012	SNP_IGA_621593	4.31	6	19.015	2	*******
PL_2012	SNP_IGA_621925	4.74	6	19.015	2	*******
PL_2012	SNP_IGA_621914	4.74	6	19.015	2	*******
PL_2012	SNP_IGA_622660	5.602	6	18.907	2	*******
PL_2012	SNP_IGA_625022	7.775	6	18.884	2	*******
PL_2012	SNP_IGA_627726	12.155	6	18.241	2	******
PL_2012	SNP_IGA_693612	55.557	6	18.16	2	******
PL_2012	SNP_IGA_627328	10.864	6	17.765	2	******
PL_2012	SNP_IGA_621556	4.31	6	17.673	2	******
PL_2012	SNP_IGA_624248	7.341	6	17.49	2	******
PL_2012	SNP_IGA_627535	11.293	6	17.351	2	******
PL_2012	SNP_IGA_620746	3.448	6	17.057	2	******
PL_2012	SNP_IGA_620636	3.448	6	17.057	2	******
PL_2012	SNP_IGA_620099	2.586	6	16.773	2	******
PL_2012	SNP_IGA_693707	55.987	6	16.576	2	******
PL_2012	snp_sca_6_25975224	55.987	6	16.576	2	******
PL_2012	SNP_IGA_619081	0.862	6	16.558	2	******
PL_2012	SNP_IGA_619263	1.724	6	16.241	2	******
PL_2012	SNP_IGA_606086	0	6	15.601	2	******
PL_2012	SNP_IGA_693863	56.416	6	14.788	2	*****
PL_2012	SNP_IGA_694025	56.416	6	14.788	2	*****
PL_2012	SNP_IGA_754563	14.452	7	14.601	2	*****
PL_2012	SNP_IGA_754512	14.452	7	14.601	2	*****
PL_2012	SNP_IGA_597728	48.398	5	14.511	2	*****
PL_2012	SNP_IGA_605605	0	6	14.47	2	*****
PL_2012	SNP_IGA_696241	57.274	6	14.037	2	*****
PL_2012	SNP_IGA_694208	57.274	6	14.037	2	*****
PL_2012	SNP_IGA_694098	56.845	6	13.951	2	*****
PL_2012	SNP_IGA_697071	58.562	6	13.82	2	*****
PL_2012	SNP_IGA_697517	58.562	6	13.82	2	*****
PL_2014	SNP_IGA_680615	37.419	6	70.836	2	*******
PL_2014	SNP_IGA_681592	38.281	6	70.681	2	*******
PL_2014	SNP_IGA_681133	38.281	6	70.681	2	*******
PL_2014	SNP_IGA_680124	36.99	6	70.551	2	*******
PL_2014	SNP_IGA_680112	36.99	6	70.551	2	*******
PL_2014	SNP_IGA_678798	35.27	6	69.476	2	*******
PL_2014	SNP_IGA_682385	39.573	6	68.169	2	*******
PL_2014	Pp18Cl	39.573	6	68.169	2	*******
PL_2014	SNP_IGA_682756	39.573	6	68.169	2	*******
PL_2014	SNP_IGA_680857	38.281	6	67.784	2	*******
PL_2014	SNP_IGA_678844	35.699	6	67.734	2	*******
PL_2014	SNP_IGA_681888	39.143	6	67.646	2	*******
PL_2014	SNP_IGA_682254	39.143	6	67.646	2	*******
PL_2014	SNP_IGA_679038	36.128	6	67.008	2	*******
PL_2014	SNP_IGA_683312	40.002	6	66.97	2	*******
PL_2014	SNP_IGA_682897	40.002	6	66.97	2	*******
PL_2014	SNP_IGA_683546	40.431	6	64.226	2	*******
PL_2014	SNP_IGA_678060	34.407	6	63.892	2	*******
PL_2014	SNP_IGA_678681	34.407	6	63.892	2	*******
PL_2014	SNP_IGA_683611	41.73	6	62.292	2	*******
PL_2014	SNP_IGA_684085	41.73	6	62.292	2	*******
PL_2014	SNP_IGA_684503	42.159	6	61.654	2	*******
PL_2014	SNP_IGA_686318	43.898	6	60.199	2	*******
PL_2014	SNP_IGA_685670	43.898	6	60.199	2	*******
PL_2014	SNP_IGA_687004	44.327	6	58.8	2	*******
PL_2014	SNP_IGA_686463	44.327	6	58.8	2	*******
PL_2014	SNP_IGA_687515	45.19	6	58.022	2	*******
PL_2014	SNP_IGA_676161	33.109	6	57.186	2	*******
PL_2014	SNP_IGA_676571	33.109	6	57.186	2	*******
PL_2014	SNP_IGA_688290	46.929	6	56.857	2	*******
PL_2014	SNP_IGA_689067	48.228	6	54.258	2	*******
PL_2014	SNP_IGA_689957	48.657	6	52.33	2	*******
PL_2014	SNP_IGA_690433	48.657	6	52.33	2	*******
PL_2014	SNP_IGA_674001	30.477	6	50.74	2	*******
PL_2014	SNP_IGA_674183	30.477	6	50.74	2	*******
PL_2014	SNP_IGA_672404	30.047	6	50.606	2	*******
PL_2014	SNP_IGA_673205	30.047	6	50.606	2	*******
PL_2014	SNP_IGA_690792	49.519	6	50.532	2	*******
PL_2014	SNP_IGA_669740	29.618	6	49.673	2	*******
PL_2014	SNP_IGA_670348	29.618	6	49.673	2	*******
PL_2014	SNP_IGA_691038	49.948	6	49.447	2	*******
PL_2014	SNP_IGA_690839	49.948	6	49.447	2	*******
PL_2014	SNP_IGA_641542	22.135	6	49.412	2	*******
PL_2014	SNP_IGA_668442	28.331	6	48.649	2	*******
PL_2014	SNP_IGA_691296	50.377	6	47.949	2	*******
PL_2014	SNP_IGA_691341	50.377	6	47.949	2	*******
PL_2014	SNP_IGA_644944	22.565	6	47.737	2	*******
PL_2014	SNP_IGA_642817	22.135	6	47.601	2	*******
PL_2014	SNP_IGA_669050	28.76	6	47.523	2	*******
PL_2014	SNP_IGA_668718	28.76	6	47.523	2	*******
PL_2014	SNP_IGA_669440	29.189	6	47.523	2	*******
PL_2014	SNP_IGA_667563	27.032	6	45.64	2	*******
PL_2014	SNP_IGA_667164	27.032	6	45.64	2	*******
PL_2014	SNP_IGA_641339	21.706	6	45.547	2	*******
PL_2014	SNP_IGA_691727	51.676	6	44.055	2	*******
PL_2014	SNP_IGA_692396	52.975	6	43.419	2	*******
PL_2014	SNP_IGA_692908	52.975	6	43.419	2	*******
PL_2014	SNP_IGA_634798	20.407	6	42.523	2	*******
PL_2014	SNP_IGA_633314	20.407	6	42.523	2	*******
PL_2014	SNP_IGA_632033	19.109	6	40.731	2	*******
PL_2014	SNP_IGA_693130	54.266	6	40.109	2	*******
PL_2014	SNP_IGA_693075	53.837	6	40.06	2	*******
PL_2014	SNP_IGA_693435	54.695	6	39.788	2	*******
PL_2014	SNP_IGA_693326	54.695	6	39.788	2	*******
PL_2014	SNP_IGA_693205	54.266	6	39.635	2	*******
PL_2014	SNP_IGA_632123	19.109	6	39.428	2	*******
PL_2014	SNP_IGA_693612	55.557	6	37.865	2	*******
PL_2014	SNP_IGA_693707	55.987	6	34.36	2	*******
PL_2014	snp_sca_6_25975224	55.987	6	34.36	2	*******
PL_2014	SNP_IGA_696241	57.274	6	33.397	2	*******
PL_2014	SNP_IGA_694208	57.274	6	33.397	2	*******
PL_2014	SNP_IGA_630302	14.737	6	33.194	2	*******
PL_2014	SNP_IGA_696341	57.703	6	32.453	2	*******
PL_2014	SNP_IGA_629027	13.446	6	32.243	2	*******
PL_2014	SNP_IGA_630550	16.476	6	32.158	2	*******
PL_2014	SNP_IGA_630662	16.476	6	32.158	2	*******
PL_2014	SNP_IGA_632876	20.407	6	31.904	2	*******
PL_2014	SNP_IGA_629806	14.712	6	31.889	2	*******
PL_2014	SNP_IGA_694098	56.845	6	31.551	2	*******
PL_2014	SNP_IGA_628464	13.875	6	31.433	2	*******
PL_2014	SNP_IGA_697071	58.562	6	31.263	2	*******
PL_2014	SNP_IGA_697517	58.562	6	31.263	2	*******
PL_2014	SNP_IGA_693863	56.416	6	31.108	2	*******
PL_2014	SNP_IGA_694025	56.416	6	31.108	2	*******
PL_2014	SNP_IGA_629558	13.446	6	31.066	2	*******
PL_2014	SNP_IGA_628833	13.446	6	31.066	2	*******
PL_2014	SNP_IGA_628744	13.446	6	31.066	2	*******
PL_2014	SNP_IGA_697026	58.132	6	30.625	2	*******
PL_2014	SNP_IGA_696903	58.132	6	30.625	2	*******
PL_2014	SNP_IGA_628032	12.584	6	29.626	2	*******
PL_2014	SNP_IGA_628155	12.584	6	29.626	2	*******
PL_2014	SNP_IGA_627535	11.293	6	28.19	2	*******
PL_2014	SNP_IGA_627415	10.864	6	28.077	2	*******
PL_2014	SNP_IGA_627328	10.864	6	27.005	2	*******
PL_2014	SNP_IGA_627726	12.155	6	26.341	2	*******
PL_2014	SNP_IGA_622660	5.602	6	24.592	2	*******
PL_2014	SNP_IGA_621593	4.31	6	23.713	2	*******
PL_2014	SNP_IGA_621925	4.74	6	23.713	2	*******
PL_2014	SNP_IGA_621914	4.74	6	23.713	2	*******
PL_2014	SNP_IGA_625022	7.775	6	22.997	2	*******
PL_2014	SNP_IGA_621556	4.31	6	22.961	2	*******
PL_2014	SNP_IGA_620746	3.448	6	22.477	2	*******
PL_2014	SNP_IGA_620636	3.448	6	22.477	2	*******
PL_2014	SNP_IGA_620099	2.586	6	21.586	2	*******
PL_2014	SNP_IGA_624248	7.341	6	20.95	2	*******
PL_2014	SNP_IGA_619263	1.724	6	20.735	2	*******
PL_2014	SNP_IGA_619081	0.862	6	19.301	2	*******
PL_2014	SNP_IGA_293318	1.291	3	18.028	2	******
PL_2014	SNP_IGA_606086	0	6	17.986	2	******
PL_2014	SNP_IGA_605605	0	6	17.416	2	******
PL_2014	SNP_IGA_292307	0.862	3	16.447	2	******
PL_2014	SNP_IGA_291987	0.862	3	16.447	2	******
PL_2014	SNP_IGA_293925	3.475	3	15.705	2	******
PL_2014	SNP_IGA_293909	3.475	3	15.705	2	******
PL_2014	SNP_IGA_897342	0	3	14.923	2	*****

## Sheet: Supplementary_Table5
Table S5. Haplotype analysis performed in the genetic interval of the stable QTL qPL_WBy_6.1 (22,978,897 to 24,666,094 bp) mapped in the WxBy progeny
SNPs	H1	H2H3	H4	self F1	WxBt10-001	WxBt10-002	WxBt10-004	WxBt10-006	WxBt10-007	WxBt10-009	WxBt10-011	WxBt10-014	WxBt10-015	WxBt10-016	WxBt10-017	WxBt10-018	WxBt10-019	WxBt10-020	WxBt10-021	WxBt10-022	WxBt10-023	WxBt10-024	WxBt10-025	WxBt10-028	WxBt10-029	WxBt10-030	WxBt10-031	WxBt10-032	WxBt10-034	WxBt10-035	WxBt10-037	WxBt10-040	WxBt10-041	WxBt10-042	WxBt10-043	WxBt10-044	WxBt10-045	WxBt10-046	WxBt10-047	WxBt10-048	WxBt10-049	WxBt10-050	WxBt10-051	WxBt10-052	WxBt10-053	WxBt10-054	WxBt10-055	WxBt10-056	WxBt10-057
SNP_IGA_678681	BB	AB	AA	AB	AB	AB	AA	AB	AB	AB	AA	BB	AA	BB	AB	AB	BB	BB	BB	BB	AB	AA	AB	AB	BB	AB	AA	AB	AB	BB	AB	AA	AA	BB	BB	AB	AA	AA	AB	BB	BB	BB	AB	AB	AB	AA	AB	BB	AA
SNP_IGA_678798	AA	AB	BB	AB	AB	AB	BB	AB	AB	AB	BB	AA	BB	AA	AB	AB	AA	AA	AA	AA	AB	BB	AB	AB	AA	AB	BB	AB	AB	AA	AB	BB	BB	AA	AA	AB	BB	BB	AB	AA	AA	AA	AB	AB	AB	BB	AB	AA	BB
SNP_IGA_678844	BB	AB	AA	AB	AB	AB	AA	AB	AB	AB	AA	BB	AA	BB	AB	AB	BB	BB	BB	BB	AB	AA	AB	AB	BB	AB	AA	AB	AB	BB	AB	AA	AA	BB	BB	AB	AA	AA	AB	BB	BB	BB	AB	AB	AB	AA	AB	BB	AA
SNP_IGA_679038	BB	AB	AA	AB	AB	AB	AA	AB	AB	AB	AA	BB	AA	BB	AB	AB	BB	BB	BB	BB	AB	AA	AB	AB	BB	AB	AA	AB	AB	BB	AB	AA	AA	BB	BB	AB	AA	AA	AB	BB	BB	BB	AB	AB	AB	AA	AB	BB	AA
SNP_IGA_680112	AA	AB	BB	AB	AB	AB	BB	AB	AB	AB	BB	AA	BB	AA	AB	AB	AA	AA	AA	AA	AB	BB	AB	AB	AA	AB	BB	AB	AB	AA	AB	BB	BB	AA	AA	AB	BB	BB	AB	AA	AA	AA	AB	AB	AB	BB	AB	AA	BB
SNP_IGA_680124	BB	AB	AA	AB	AB	AB	AA	AB	AB	AB	AA	BB	AA	BB	AB	AB	BB	BB	BB	BB	AB	AA	AB	AB	BB	AB	AA	AB	AB	BB	AB	AA	AA	BB	BB	AB	AA	AA	AB	BB	BB	BB	AB	AB	AB	AA	AB	BB	AA
SNP_IGA_680615	AA	AB	BB	AB	AB	AB	BB	AB	AB	AB	BB	AA	BB	AA	AB	AB	AA	AA	AA	AA	AB	BB	AB	AB	AA	AB	BB	AB	AB	AA	AB	BB	BB	AA	AA	AB	BB	BB	AB	AA	AA	AA	AB	AB	AB	BB	AB	AA	BB
SNP_IGA_680857	AA	AB	BB	AB	AB	AB	BB	AB	AB	AB	BB	AA	BB	AA	AB	AB	AA	AA	AA	AA	AB	BB	AB	AB	AA	AB	BB	AB	AB	AA	AB	BB	BB	AA	AA	AB	BB	BB	AB	AA	AA	AA	AB	AB	AB	BB	AB	AA	BB
SNP_IGA_681133	BB	AB	AA	AB	AB	AB	AA	AB	AB	AB	AA	BB	AA	BB	AB	AB	BB	BB	BB	BB	AB	AA	AB	AB	BB	AB	AA	AB	AB	BB	AB	AA	AA	BB	BB	AB	AA	AA	AB	BB	BB	BB	AB	AB	AB	AA	AB	BB	AA
SNP_IGA_681592	BB	AB	AA	AB	AB	AB	AA	AB	AB	AB	AA	BB	AA	BB	AB	AB	BB	BB	BB	BB	AB	AA	AB	AB	BB	AB	AA	AB	AB	BB	AB	AA	AA	BB	BB	AB	AA	AA	AB	BB	BB	BB	AB	AB	AB	AA	AB	BB	AA
SNP_IGA_681888	BB	AB	AA	AB	AB	AB	AA	AB	AB	AB	AA	BB	AA	BB	AB	AB	BB	BB	BB	BB	AB	AA	AB	AB	BB	AB	AA	AB	AB	BB	AB	AA	AA	BB	BB	AB	AA	AA	AB	BB	BB	BB	AB	AB	AB	AA	AB	BB	AA
SNP_IGA_682254	BB	AB	AA	AB	AB	AB	AA	AB	AB	AB	AA	BB	AA	BB	AB	AB	BB	BB	BB	BB	AB	AA	AB	AB	BB	AB	AA	AB	AB	BB	AB	AA	AA	BB	BB	AB	AA	AA	AB	BB	BB	BB	AB	AB	AB	AA	AB	BB	AA
SNP_IGA_682385	AA	AB	BB	AB	AB	AB	BB	AB	AB	AB	BB	AA	BB	AA	AB	AB	AA	AA	AA	AA	AB	BB	AB	AB	AA	AB	BB	AB	AB	AA	AB	BB	BB	AA	AA	AB	BB	BB	AB	AA	AA	AA	AB	AB	AB	BB	AB	AA	BB
Pp18Cl	AA	AB	BB	AB	AB	AB	BB	AB	AB	AB	BB	AA	BB	AA	AB	AB	AA	AA	AA	AA	AB	BB	AB	AB	AA	AB	BB	AB	AB	AA	AB	BB	BB	AA	AA	AB	BB	BB	AB	AA	AA	AA	AB	AB	AB	BB	AB	AA	BB
SNP_IGA_682756	BB	AB	AA	AB	AB	AB	AA	AB	AB	AB	AA	BB	AA	BB	AB	AB	BB	BB	BB	BB	AB	AA	AB	AB	BB	AB	AA	AB	AB	BB	AB	AA	AA	BB	BB	AB	AA	AA	AB	BB	BB	BB	AB	AB	AB	AA	AB	BB	AA
[truncated: 58 more columns]

## Sheet: Supplementary_Table6
Table S6. Annotated genes in the genetic interval of the stable QTL qPL_WBy_6.1 (22,978,897 to 24,666,094 bp)
Name	Genome/Transcriptome	Chromosome/Scaffold	Start position	Stop position
Prupe.6G218700	Prunus persica Whole Genome Assembly v2.0 & Annotation v2.1 (v2.0.a1)	Pp06	22523143	22524177
Prupe.6G218700.1	Prunus persica Whole Genome Assembly v2.0 & Annotation v2.1 (v2.0.a1)	Pp06	22523143	22524177
Prupe.6G218800	Prunus persica Whole Genome Assembly v2.0 & Annotation v2.1 (v2.0.a1)	Pp06	22524595	22524980
Prupe.6G218800.1	Prunus persica Whole Genome Assembly v2.0 & Annotation v2.1 (v2.0.a1)	Pp06	22524595	22524980
Prupe.6G218900	Prunus persica Whole Genome Assembly v2.0 & Annotation v2.1 (v2.0.a1)	Pp06	22525280	22526453
Prupe.6G218900.1	Prunus persica Whole Genome Assembly v2.0 & Annotation v2.1 (v2.0.a1)	Pp06	22525280	22526453
Prupe.6G219000	Prunus persica Whole Genome Assembly v2.0 & Annotation v2.1 (v2.0.a1)	Pp06	22526195	22529294
Prupe.6G219000.1	Prunus persica Whole Genome Assembly v2.0 & Annotation v2.1 (v2.0.a1)	Pp06	22526195	22529294
Prupe.6G219100	Prunus persica Whole Genome Assembly v2.0 & Annotation v2.1 (v2.0.a1)	Pp06	22531635	22532888
Prupe.6G219100.1	Prunus persica Whole Genome Assembly v2.0 & Annotation v2.1 (v2.0.a1)	Pp06	22531635	22532888
Prupe.6G219200	Prunus persica Whole Genome Assembly v2.0 & Annotation v2.1 (v2.0.a1)	Pp06	22534108	22538032
Prupe.6G219200.1	Prunus persica Whole Genome Assembly v2.0 & Annotation v2.1 (v2.0.a1)	Pp06	22534108	22538032
Prupe.6G219200.2	Prunus persica Whole Genome Assembly v2.0 & Annotation v2.1 (v2.0.a1)	Pp06	22534108	22538032
Prupe.6G219300	Prunus persica Whole Genome Assembly v2.0 & Annotation v2.1 (v2.0.a1)	Pp06	22552045	22555512
Prupe.6G219300.1	Prunus persica Whole Genome Assembly v2.0 & Annotation v2.1 (v2.0.a1)	Pp06	22552045	22555512
Prupe.6G219400	Prunus persica Whole Genome Assembly v2.0 & Annotation v2.1 (v2.0.a1)	Pp06	22557440	22562665
Prupe.6G219400.1	Prunus persica Whole Genome Assembly v2.0 & Annotation v2.1 (v2.0.a1)	Pp06	22557440	22562665
Prupe.6G219400.2	Prunus persica Whole Genome Assembly v2.0 & Annotation v2.1 (v2.0.a1)	Pp06	22557440	22562665
Prupe.6G219400.3	Prunus persica Whole Genome Assembly v2.0 & Annotation v2.1 (v2.0.a1)	Pp06	22557440	22562665
Prupe.6G219500	Prunus persica Whole Genome Assembly v2.0 & Annotation v2.1 (v2.0.a1)	Pp06	22567571	22569204
Prupe.6G219500.1	Prunus persica Whole Genome Assembly v2.0 & Annotation v2.1 (v2.0.a1)	Pp06	22567631	22569204
Prupe.6G219500.2	Prunus persica Whole Genome Assembly v2.0 & Annotation v2.1 (v2.0.a1)	Pp06	22567571	22569204
Prupe.6G219600	Prunus persica Whole Genome Assembly v2.0 & Annotation v2.1 (v2.0.a1)	Pp06	22571990	22581852
Prupe.6G219600.1	Prunus persica Whole Genome Assembly v2.0 & Annotation v2.1 (v2.0.a1)	Pp06	22571990	22581852
Prupe.6G219700	Prunus persica Whole Genome Assembly v2.0 & Annotation v2.1 (v2.0.a1)	Pp06	22581924	22584816
Prupe.6G219700.1	Prunus persica Whole Genome Assembly v2.0 & Annotation v2.1 (v2.0.a1)	Pp06	22581924	22584816
Prupe.6G219700.2	Prunus persica Whole Genome Assembly v2.0 & Annotation v2.1 (v2.0.a1)	Pp06	22582115	22584713
Prupe.6G219800	Prunus persica Whole Genome Assembly v2.0 & Annotation v2.1 (v2.0.a1)	Pp06	22585430	22590285
Prupe.6G219800.1	Prunus persica Whole Genome Assembly v2.0 & Annotation v2.1 (v2.0.a1)	Pp06	22585430	22590285
Prupe.6G219800.2	Prunus persica Whole Genome Assembly v2.0 & Annotation v2.1 (v2.0.a1)	Pp06	22585463	22590285
Prupe.6G219900	Prunus persica Whole Genome Assembly v2.0 & Annotation v2.1 (v2.0.a1)	Pp06	22588784	22595295
Prupe.6G219900.1	Prunus persica Whole Genome Assembly v2.0 & Annotation v2.1 (v2.0.a1)	Pp06	22588880	22595254
Prupe.6G219900.2	Prunus persica Whole Genome Assembly v2.0 & Annotation v2.1 (v2.0.a1)	Pp06	22588784	22595295
Prupe.6G219900.3	Prunus persica Whole Genome Assembly v2.0 & Annotation v2.1 (v2.0.a1)	Pp06	22588796	22595295
Prupe.6G219900.4	Prunus persica Whole Genome Assembly v2.0 & Annotation v2.1 (v2.0.a1)	Pp06	22588880	22595254
Prupe.6G219900.5	Prunus persica Whole Genome Assembly v2.0 & Annotation v2.1 (v2.0.a1)	Pp06	22588880	22595254
Prupe.6G220000	Prunus persica Whole Genome Assembly v2.0 & Annotation v2.1 (v2.0.a1)	Pp06	22595847	22599071
Prupe.6G220000.1	Prunus persica Whole Genome Assembly v2.0 & Annotation v2.1 (v2.0.a1)	Pp06	22595847	22599071
Prupe.6G220100	Prunus persica Whole Genome Assembly v2.0 & Annotation v2.1 (v2.0.a1)	Pp06	22600934	22602302
Prupe.6G220100.1	Prunus persica Whole Genome Assembly v2.0 & Annotation v2.1 (v2.0.a1)	Pp06	22600934	22602302
Prupe.6G220200	Prunus persica Whole Genome Assembly v2.0 & Annotation v2.1 (v2.0.a1)	Pp06	22601338	22601938
Prupe.6G220200.1	Prunus persica Whole Genome Assembly v2.0 & Annotation v2.1 (v2.0.a1)	Pp06	22601338	22601938
Prupe.6G220300	Prunus persica Whole Genome Assembly v2.0 & Annotation v2.1 (v2.0.a1)	Pp06	22604138	22607930
Prupe.6G220300.1	Prunus persica Whole Genome Assembly v2.0 & Annotation v2.1 (v2.0.a1)	Pp06	22604234	22607930
Prupe.6G220300.2	Prunus persica Whole Genome Assembly v2.0 & Annotation v2.1 (v2.0.a1)	Pp06	22604138	22607930
Prupe.6G220400	Prunus persica Whole Genome Assembly v2.0 & Annotation v2.1 (v2.0.a1)	Pp06	22613226	22617750
Prupe.6G220400.1	Prunus persica Whole Genome Assembly v2.0 & Annotation v2.1 (v2.0.a1)	Pp06	22613288	22617741
Prupe.6G220400.2	Prunus persica Whole Genome Assembly v2.0 & Annotation v2.1 (v2.0.a1)	Pp06	22613226	22617741
Prupe.6G220400.3	Prunus persica Whole Genome Assembly v2.0 & Annotation v2.1 (v2.0.a1)	Pp06	22613268	22617741
Prupe.6G220400.4	Prunus persica Whole Genome Assembly v2.0 & Annotation v2.1 (v2.0.a1)	Pp06	22613287	22617741
Prupe.6G220400.5	Prunus persica Whole Genome Assembly v2.0 & Annotation v2.1 (v2.0.a1)	Pp06	22613288	22617741
Prupe.6G220400.6	Prunus persica Whole Genome Assembly v2.0 & Annotation v2.1 (v2.0.a1)	Pp06	22614004	22617750
Prupe.6G220500	Prunus persica Whole Genome Assembly v2.0 & Annotation v2.1 (v2.0.a1)	Pp06	22618571	22622571
Prupe.6G220500.1	Prunus persica Whole Genome Assembly v2.0 & Annotation v2.1 (v2.0.a1)	Pp06	22618571	22622571
Prupe.6G220500.2	Prunus persica Whole Genome Assembly v2.0 & Annotation v2.1 (v2.0.a1)	Pp06	22618571	22622571
Prupe.6G220600	Prunus persica Whole Genome Assembly v2.0 & Annotation v2.1 (v2.0.a1)	Pp06	22630021	22630385
Prupe.6G220600.1	Prunus persica Whole Genome Assembly v2.0 & Annotation v2.1 (v2.0.a1)	Pp06	22630021	22630385
Prupe.6G220700	Prunus persica Whole Genome Assembly v2.0 & Annotation v2.1 (v2.0.a1)	Pp06	22631318	22632198
Prupe.6G220700.1	Prunus persica Whole Genome Assembly v2.0 & Annotation v2.1 (v2.0.a1)	Pp06	22631318	22632198
Prupe.6G220800	Prunus persica Whole Genome Assembly v2.0 & Annotation v2.1 (v2.0.a1)	Pp06	22642849	22644378
Prupe.6G220800.1	Prunus persica Whole Genome Assembly v2.0 & Annotation v2.1 (v2.0.a1)	Pp06	22642849	22644378
Prupe.6G220900	Prunus persica Whole Genome Assembly v2.0 & Annotation v2.1 (v2.0.a1)	Pp06	22647879	22651992
Prupe.6G220900.1	Prunus persica Whole Genome Assembly v2.0 & Annotation v2.1 (v2.0.a1)	Pp06	22647879	22651992
Prupe.6G221000	Prunus persica Whole Genome Assembly v2.0 & Annotation v2.1 (v2.0.a1)	Pp06	22652123	22653818
Prupe.6G221000.1	Prunus persica Whole Genome Assembly v2.0 & Annotation v2.1 (v2.0.a1)	Pp06	22652123	22653818
Prupe.6G221000.2	Prunus persica Whole Genome Assembly v2.0 & Annotation v2.1 (v2.0.a1)	Pp06	22652123	22653818
Prupe.6G221100	Prunus persica Whole Genome Assembly v2.0 & Annotation v2.1 (v2.0.a1)	Pp06	22656344	22657739
Prupe.6G221100.1	Prunus persica Whole Genome Assembly v2.0 & Annotation v2.1 (v2.0.a1)	Pp06	22656344	22657739
Prupe.6G221200	Prunus persica Whole Genome Assembly v2.0 & Annotation v2.1 (v2.0.a1)	Pp06	22664879	22669519
Prupe.6G221200.1	Prunus persica Whole Genome Assembly v2.0 & Annotation v2.1 (v2.0.a1)	Pp06	22664879	22669519
Prupe.6G221300	Prunus persica Whole Genome Assembly v2.0 & Annotation v2.1 (v2.0.a1)	Pp06	22670882	22672000
Prupe.6G221300.1	Prunus persica Whole Genome Assembly v2.0 & Annotation v2.1 (v2.0.a1)	Pp06	22670882	22672000
Prupe.6G221400	Prunus persica Whole Genome Assembly v2.0 & Annotation v2.1 (v2.0.a1)	Pp06	22676572	22677620
Prupe.6G221400.1	Prunus persica Whole Genome Assembly v2.0 & Annotation v2.1 (v2.0.a1)	Pp06	22676572	22677620
Prupe.6G221500	Prunus persica Whole Genome Assembly v2.0 & Annotation v2.1 (v2.0.a1)	Pp06	22684185	22687105
Prupe.6G221500.1	Prunus persica Whole Genome Assembly v2.0 & Annotation v2.1 (v2.0.a1)	Pp06	22684185	22687105
Prupe.6G221600	Prunus persica Whole Genome Assembly v2.0 & Annotation v2.1 (v2.0.a1)	Pp06	22689575	22690328
Prupe.6G221600.1	Prunus persica Whole Genome Assembly v2.0 & Annotation v2.1 (v2.0.a1)	Pp06	22689575	22690328
Prupe.6G221700	Prunus persica Whole Genome Assembly v2.0 & Annotation v2.1 (v2.0.a1)	Pp06	22691431	22694542
Prupe.6G221700.1	Prunus persica Whole Genome Assembly v2.0 & Annotation v2.1 (v2.0.a1)	Pp06	22691431	22694542
Prupe.6G221800	Prunus persica Whole Genome Assembly v2.0 & Annotation v2.1 (v2.0.a1)	Pp06	22697507	22704065
Prupe.6G221800.1	Prunus persica Whole Genome Assembly v2.0 & Annotation v2.1 (v2.0.a1)	Pp06	22697507	22704065
Prupe.6G221800.2	Prunus persica Whole Genome Assembly v2.0 & Annotation v2.1 (v2.0.a1)	Pp06	22697507	22704065
Prupe.6G221900	Prunus persica Whole Genome Assembly v2.0 & Annotation v2.1 (v2.0.a1)	Pp06	22706496	22711662
Prupe.6G221900.1	Prunus persica Whole Genome Assembly v2.0 & Annotation v2.1 (v2.0.a1)	Pp06	22706497	22711662
Prupe.6G221900.2	Prunus persica Whole Genome Assembly v2.0 & Annotation v2.1 (v2.0.a1)	Pp06	22706496	22711662
Prupe.6G221900.3	Prunus persica Whole Genome Assembly v2.0 & Annotation v2.1 (v2.0.a1)	Pp06	22706497	22711662
Prupe.6G221900.4	Prunus persica Whole Genome Assembly v2.0 & Annotation v2.1 (v2.0.a1)	Pp06	22706497	22711662
Prupe.6G221900.5	Prunus persica Whole Genome Assembly v2.0 & Annotation v2.1 (v2.0.a1)	Pp06	22707804	22711662
Prupe.6G222000	Prunus persica Whole Genome Assembly v2.0 & Annotation v2.1 (v2.0.a1)	Pp06	22714167	22716593
Prupe.6G222000.1	Prunus persica Whole Genome Assembly v2.0 & Annotation v2.1 (v2.0.a1)	Pp06	22714167	22716593
Prupe.6G222000.2	Prunus persica Whole Genome Assembly v2.0 & Annotation v2.1 (v2.0.a1)	Pp06	22714167	22716593
Prupe.6G222100	Prunus persica Whole Genome Assembly v2.0 & Annotation v2.1 (v2.0.a1)	Pp06	22723420	22727901
Prupe.6G222100.1	Prunus persica Whole Genome Assembly v2.0 & Annotation v2.1 (v2.0.a1)	Pp06	22723420	22727688
Prupe.6G222100.2	Prunus persica Whole Genome Assembly v2.0 & Annotation v2.1 (v2.0.a1)	Pp06	22723479	22727901
Prupe.6G222100.3	Prunus persica Whole Genome Assembly v2.0 & Annotation v2.1 (v2.0.a1)	Pp06	22724384	22727399
Prupe.6G222200	Prunus persica Whole Genome Assembly v2.0 & Annotation v2.1 (v2.0.a1)	Pp06	22727026	22733164
Prupe.6G222200.1	Prunus persica Whole Genome Assembly v2.0 & Annotation v2.1 (v2.0.a1)	Pp06	22727875	22733164
Prupe.6G222200.2	Prunus persica Whole Genome Assembly v2.0 & Annotation v2.1 (v2.0.a1)	Pp06	22727026	22733164
Prupe.6G222300	Prunus persica Whole Genome Assembly v2.0 & Annotation v2.1 (v2.0.a1)	Pp06	22738429	22741000
Prupe.6G222300.1	Prunus persica Whole Genome Assembly v2.0 & Annotation v2.1 (v2.0.a1)	Pp06	22738429	22740998
Prupe.6G222300.2	Prunus persica Whole Genome Assembly v2.0 & Annotation v2.1 (v2.0.a1)	Pp06	22739146	22741000
Prupe.6G222400	Prunus persica Whole Genome Assembly v2.0 & Annotation v2.1 (v2.0.a1)	Pp06	22741053	22743282
Prupe.6G222400.1	Prunus persica Whole Genome Assembly v2.0 & Annotation v2.1 (v2.0.a1)	Pp06	22741057	22743282
Prupe.6G222400.2	Prunus persica Whole Genome Assembly v2.0 & Annotation v2.1 (v2.0.a1)	Pp06	22741053	22743282
Prupe.6G222400.3	Prunus persica Whole Genome Assembly v2.0 & Annotation v2.1 (v2.0.a1)	Pp06	22741053	22743282
Prupe.6G222400.4	Prunus persica Whole Genome Assembly v2.0 & Annotation v2.1 (v2.0.a1)	Pp06	22741057	22743282
Prupe.6G222400.5	Prunus persica Whole Genome Assembly v2.0 & Annotation v2.1 (v2.0.a1)	Pp06	22741127	22743230
Prupe.6G222400.6	Prunus persica Whole Genome Assembly v2.0 & Annotation v2.1 (v2.0.a1)	Pp06	22741127	22742902
Prupe.6G222400.7	Prunus persica Whole Genome Assembly v2.0 & Annotation v2.1 (v2.0.a1)	Pp06	22741127	22742863
Prupe.6G222500	Prunus persica Whole Genome Assembly v2.0 & Annotation v2.1 (v2.0.a1)	Pp06	22750493	22755966
Prupe.6G222500.1	Prunus persica Whole Genome Assembly v2.0 & Annotation v2.1 (v2.0.a1)	Pp06	22750657	22755965
Prupe.6G222500.2	Prunus persica Whole Genome Assembly v2.0 & Annotation v2.1 (v2.0.a1)	Pp06	22750493	22755966
Prupe.6G222500.3	Prunus persica Whole Genome Assembly v2.0 & Annotation v2.1 (v2.0.a1)	Pp06	22750657	22755965
Prupe.6G222500.4	Prunus persica Whole Genome Assembly v2.0 & Annotation v2.1 (v2.0.a1)	Pp06	22750657	22755965
Prupe.6G222500.5	Prunus persica Whole Genome Assembly v2.0 & Annotation v2.1 (v2.0.a1)	Pp06	22750657	22755965
Prupe.6G222600	Prunus persica Whole Genome Assembly v2.0 & Annotation v2.1 (v2.0.a1)	Pp06	22761077	22763718
Prupe.6G222600.1	Prunus persica Whole Genome Assembly v2.0 & Annotation v2.1 (v2.0.a1)	Pp06	22761077	22763718
Prupe.6G222700	Prunus persica Whole Genome Assembly v2.0 & Annotation v2.1 (v2.0.a1)	Pp06	22780596	22786826
Prupe.6G222700.1	Prunus persica Whole Genome Assembly v2.0 & Annotation v2.1 (v2.0.a1)	Pp06	22780596	22786826
Prupe.6G222700.2	Prunus persica Whole Genome Assembly v2.0 & Annotation v2.1 (v2.0.a1)	Pp06	22780875	22786826
Prupe.6G222800	Prunus persica Whole Genome Assembly v2.0 & Annotation v2.1 (v2.0.a1)	Pp06	22790484	22791822
Prupe.6G222800.1	Prunus persica Whole Genome Assembly v2.0 & Annotation v2.1 (v2.0.a1)	Pp06	22790484	22791822
Prupe.6G222900	Prunus persica Whole Genome Assembly v2.0 & Annotation v2.1 (v2.0.a1)	Pp06	22796214	22799956
Prupe.6G222900.1	Prunus persica Whole Genome Assembly v2.0 & Annotation v2.1 (v2.0.a1)	Pp06	22796214	22799956
Prupe.6G223000	Prunus persica Whole Genome Assembly v2.0 & Annotation v2.1 (v2.0.a1)	Pp06	22800063	22806078
Prupe.6G223000.1	Prunus persica Whole Genome Assembly v2.0 & Annotation v2.1 (v2.0.a1)	Pp06	22800063	22806078
Prupe.6G223100	Prunus persica Whole Genome Assembly v2.0 & Annotation v2.1 (v2.0.a1)	Pp06	22810918	22812912
Prupe.6G223100.1	Prunus persica Whole Genome Assembly v2.0 & Annotation v2.1 (v2.0.a1)	Pp06	22810918	22812912
Prupe.6G223200	Prunus persica Whole Genome Assembly v2.0 & Annotation v2.1 (v2.0.a1)	Pp06	22836944	22839388
Prupe.6G223200.1	Prunus persica Whole Genome Assembly v2.0 & Annotation v2.1 (v2.0.a1)	Pp06	22836944	22839388
Prupe.6G223300	Prunus persica Whole Genome Assembly v2.0 & Annotation v2.1 (v2.0.a1)	Pp06	22841298	22843629
Prupe.6G223300.1	Prunus persica Whole Genome Assembly v2.0 & Annotation v2.1 (v2.0.a1)	Pp06	22841298	22843629
Prupe.6G223400	Prunus persica Whole Genome Assembly v2.0 & Annotation v2.1 (v2.0.a1)	Pp06	22845316	22847543
Prupe.6G223400.1	Prunus persica Whole Genome Assembly v2.0 & Annotation v2.1 (v2.0.a1)	Pp06	22845316	22847543
Prupe.6G223500	Prunus persica Whole Genome Assembly v2.0 & Annotation v2.1 (v2.0.a1)	Pp06	22856432	22859261
Prupe.6G223500.1	Prunus persica Whole Genome Assembly v2.0 & Annotation v2.1 (v2.0.a1)	Pp06	22857082	22859261
Prupe.6G223500.2	Prunus persica Whole Genome Assembly v2.0 & Annotation v2.1 (v2.0.a1)	Pp06	22856432	22859261
Prupe.6G223600	Prunus persica Whole Genome Assembly v2.0 & Annotation v2.1 (v2.0.a1)	Pp06	22860650	22864032
Prupe.6G223600.1	Prunus persica Whole Genome Assembly v2.0 & Annotation v2.1 (v2.0.a1)	Pp06	22860650	22864032
Prupe.6G223600.2	Prunus persica Whole Genome Assembly v2.0 & Annotation v2.1 (v2.0.a1)	Pp06	22861117	22863548
Prupe.6G223700	Prunus persica Whole Genome Assembly v2.0 & Annotation v2.1 (v2.0.a1)	Pp06	22877971	22878992
Prupe.6G223700.1	Prunus persica Whole Genome Assembly v2.0 & Annotation v2.1 (v2.0.a1)	Pp06	22877971	22878992
Prupe.6G223800	Prunus persica Whole Genome Assembly v2.0 & Annotation v2.1 (v2.0.a1)	Pp06	22886905	22891262
Prupe.6G223800.1	Prunus persica Whole Genome Assembly v2.0 & Annotation v2.1 (v2.0.a1)	Pp06	22886905	22891262
Prupe.6G223900	Prunus persica Whole Genome Assembly v2.0 & Annotation v2.1 (v2.0.a1)	Pp06	22891625	22896755
Prupe.6G223900.1	Prunus persica Whole Genome Assembly v2.0 & Annotation v2.1 (v2.0.a1)	Pp06	22891625	22896755
Prupe.6G224000	Prunus persica Whole Genome Assembly v2.0 & Annotation v2.1 (v2.0.a1)	Pp06	22891134	22898589
Prupe.6G224000.1	Prunus persica Whole Genome Assembly v2.0 & Annotation v2.1 (v2.0.a1)	Pp06	22896988	22898589
Prupe.6G224000.2	Prunus persica Whole Genome Assembly v2.0 & Annotation v2.1 (v2.0.a1)	Pp06	22891134	22898589
Prupe.6G224000.3	Prunus persica Whole Genome Assembly v2.0 & Annotation v2.1 (v2.0.a1)	Pp06	22896988	22898589
Prupe.6G224100	Prunus persica Whole Genome Assembly v2.0 & Annotation v2.1 (v2.0.a1)	Pp06	22902266	22905607
Prupe.6G224100.1	Prunus persica Whole Genome Assembly v2.0 & Annotation v2.1 (v2.0.a1)	Pp06	22902266	22905607
Prupe.6G224200	Prunus persica Whole Genome Assembly v2.0 & Annotation v2.1 (v2.0.a1)	Pp06	22905820	22910010
Prupe.6G224200.1	Prunus persica Whole Genome Assembly v2.0 & Annotation v2.1 (v2.0.a1)	Pp06	22905820	22910010
Prupe.6G224200.2	Prunus persica Whole Genome Assembly v2.0 & Annotation v2.1 (v2.0.a1)	Pp06	22905820	22909997
Prupe.6G224200.3	Prunus persica Whole Genome Assembly v2.0 & Annotation v2.1 (v2.0.a1)	Pp06	22905926	22909997
Prupe.6G224200.4	Prunus persica Whole Genome Assembly v2.0 & Annotation v2.1 (v2.0.a1)	Pp06	22905930	22909997
Prupe.6G224200.5	Prunus persica Whole Genome Assembly v2.0 & Annotation v2.1 (v2.0.a1)	Pp06	22905957	22909997
Prupe.6G224300	Prunus persica Whole Genome Assembly v2.0 & Annotation v2.1 (v2.0.a1)	Pp06	22910590	22914381
Prupe.6G224300.1	Prunus persica Whole Genome Assembly v2.0 & Annotation v2.1 (v2.0.a1)	Pp06	22910590	22914381
Prupe.6G224400	Prunus persica Whole Genome Assembly v2.0 & Annotation v2.1 (v2.0.a1)	Pp06	22915057	22921693
Prupe.6G224400.1	Prunus persica Whole Genome Assembly v2.0 & Annotation v2.1 (v2.0.a1)	Pp06	22915057	22921693
Prupe.6G224400.2	Prunus persica Whole Genome Assembly v2.0 & Annotation v2.1 (v2.0.a1)	Pp06	22915284	22919194
Prupe.6G224500	Prunus persica Whole Genome Assembly v2.0 & Annotation v2.1 (v2.0.a1)	Pp06	22919038	22924637
Prupe.6G224500.1	Prunus persica Whole Genome Assembly v2.0 & Annotation v2.1 (v2.0.a1)	Pp06	22919064	22924637
Prupe.6G224500.10	Prunus persica Whole Genome Assembly v2.0 & Annotation v2.1 (v2.0.a1)	Pp06	22919234	22924535
Prupe.6G224500.11	Prunus persica Whole Genome Assembly v2.0 & Annotation v2.1 (v2.0.a1)	Pp06	22919234	22924535
Prupe.6G224500.12	Prunus persica Whole Genome Assembly v2.0 & Annotation v2.1 (v2.0.a1)	Pp06	22919333	22924565
Prupe.6G224500.13	Prunus persica Whole Genome Assembly v2.0 & Annotation v2.1 (v2.0.a1)	Pp06	22919408	22924535
Prupe.6G224500.14	Prunus persica Whole Genome Assembly v2.0 & Annotation v2.1 (v2.0.a1)	Pp06	22919408	22924535
Prupe.6G224500.15	Prunus persica Whole Genome Assembly v2.0 & Annotation v2.1 (v2.0.a1)	Pp06	22920638	22924600
Prupe.6G224500.16	Prunus persica Whole Genome Assembly v2.0 & Annotation v2.1 (v2.0.a1)	Pp06	22919234	22923166
Prupe.6G224500.17	Prunus persica Whole Genome Assembly v2.0 & Annotation v2.1 (v2.0.a1)	Pp06	22920873	22924554
Prupe.6G224500.18	Prunus persica Whole Genome Assembly v2.0 & Annotation v2.1 (v2.0.a1)	Pp06	22921252	22924565
Prupe.6G224500.2	Prunus persica Whole Genome Assembly v2.0 & Annotation v2.1 (v2.0.a1)	Pp06	22919064	22924637
Prupe.6G224500.3	Prunus persica Whole Genome Assembly v2.0 & Annotation v2.1 (v2.0.a1)	Pp06	22919038	22924535
Prupe.6G224500.4	Prunus persica Whole Genome Assembly v2.0 & Annotation v2.1 (v2.0.a1)	Pp06	22919222	22924579
Prupe.6G224500.5	Prunus persica Whole Genome Assembly v2.0 & Annotation v2.1 (v2.0.a1)	Pp06	22919225	22924578
Prupe.6G224500.6	Prunus persica Whole Genome Assembly v2.0 & Annotation v2.1 (v2.0.a1)	Pp06	22919206	22924535
Prupe.6G224500.7	Prunus persica Whole Genome Assembly v2.0 & Annotation v2.1 (v2.0.a1)	Pp06	22919225	22924546
Prupe.6G224500.8	Prunus persica Whole Genome Assembly v2.0 & Annotation v2.1 (v2.0.a1)	Pp06	22919225	22924546
Prupe.6G224500.9	Prunus persica Whole Genome Assembly v2.0 & Annotation v2.1 (v2.0.a1)	Pp06	22919234	22924535
Prupe.6G224600	Prunus persica Whole Genome Assembly v2.0 & Annotation v2.1 (v2.0.a1)	Pp06	22928719	22931060
Prupe.6G224600.1	Prunus persica Whole Genome Assembly v2.0 & Annotation v2.1 (v2.0.a1)	Pp06	22928719	22931060
Prupe.6G224700	Prunus persica Whole Genome Assembly v2.0 & Annotation v2.1 (v2.0.a1)	Pp06	22931412	22932684
Prupe.6G224700.1	Prunus persica Whole Genome Assembly v2.0 & Annotation v2.1 (v2.0.a1)	Pp06	22931412	22932684
Prupe.6G224800	Prunus persica Whole Genome Assembly v2.0 & Annotation v2.1 (v2.0.a1)	Pp06	22932809	22934905
Prupe.6G224800.1	Prunus persica Whole Genome Assembly v2.0 & Annotation v2.1 (v2.0.a1)	Pp06	22932809	22934905
Prupe.6G224900	Prunus persica Whole Genome Assembly v2.0 & Annotation v2.1 (v2.0.a1)	Pp06	22937871	22941130
Prupe.6G224900.1	Prunus persica Whole Genome Assembly v2.0 & Annotation v2.1 (v2.0.a1)	Pp06	22937871	22941130
Prupe.6G225000	Prunus persica Whole Genome Assembly v2.0 & Annotation v2.1 (v2.0.a1)	Pp06	22944832	22946466
Prupe.6G225000.1	Prunus persica Whole Genome Assembly v2.0 & Annotation v2.1 (v2.0.a1)	Pp06	22944832	22946466
Prupe.6G225100	Prunus persica Whole Genome Assembly v2.0 & Annotation v2.1 (v2.0.a1)	Pp06	22954695	22964902
Prupe.6G225100.1	Prunus persica Whole Genome Assembly v2.0 & Annotation v2.1 (v2.0.a1)	Pp06	22954695	22964902
Prupe.6G225200	Prunus persica Whole Genome Assembly v2.0 & Annotation v2.1 (v2.0.a1)	Pp06	22965679	22968641
Prupe.6G225200.1	Prunus persica Whole Genome Assembly v2.0 & Annotation v2.1 (v2.0.a1)	Pp06	22965679	22968641
Prupe.6G225300	Prunus persica Whole Genome Assembly v2.0 & Annotation v2.1 (v2.0.a1)	Pp06	22973240	22975137
Prupe.6G225300.1	Prunus persica Whole Genome Assembly v2.0 & Annotation v2.1 (v2.0.a1)	Pp06	22973240	22975137
Prupe.6G225400	Prunus persica Whole Genome Assembly v2.0 & Annotation v2.1 (v2.0.a1)	Pp06	22977128	22981883
Prupe.6G225400.1	Prunus persica Whole Genome Assembly v2.0 & Annotation v2.1 (v2.0.a1)	Pp06	22977128	22981883
Prupe.6G225400.2	Prunus persica Whole Genome Assembly v2.0 & Annotation v2.1 (v2.0.a1)	Pp06	22977135	22981883
Prupe.6G225400.3	Prunus persica Whole Genome Assembly v2.0 & Annotation v2.1 (v2.0.a1)	Pp06	22977578	22981883
Prupe.6G225400.4	Prunus persica Whole Genome Assembly v2.0 & Annotation v2.1 (v2.0.a1)	Pp06	22977902	22981883
Prupe.6G225500	Prunus persica Whole Genome Assembly v2.0 & Annotation v2.1 (v2.0.a1)	Pp06	22981884	22983441
Prupe.6G225500.1	Prunus persica Whole Genome Assembly v2.0 & Annotation v2.1 (v2.0.a1)	Pp06	22981884	22983441
Prupe.6G225600	Prunus persica Whole Genome Assembly v2.0 & Annotation v2.1 (v2.0.a1)	Pp06	22985992	22993289
Prupe.6G225600.1	Prunus persica Whole Genome Assembly v2.0 & Annotation v2.1 (v2.0.a1)	Pp06	22985992	22993289
Prupe.6G225600.2	Prunus persica Whole Genome Assembly v2.0 & Annotation v2.1 (v2.0.a1)	Pp06	22985993	22993289
Prupe.6G225600.3	Prunus persica Whole Genome Assembly v2.0 & Annotation v2.1 (v2.0.a1)	Pp06	22985993	22993289
Prupe.6G225600.4	Prunus persica Whole Genome Assembly v2.0 & Annotation v2.1 (v2.0.a1)	Pp06	22986003	22993289
Prupe.6G225600.5	Prunus persica Whole Genome Assembly v2.0 & Annotation v2.1 (v2.0.a1)	Pp06	22985993	22993259
Prupe.6G225600.6	Prunus persica Whole Genome Assembly v2.0 & Annotation v2.1 (v2.0.a1)	Pp06	22986003	22993243
Prupe.6G225600.7	Prunus persica Whole Genome Assembly v2.0 & Annotation v2.1 (v2.0.a1)	Pp06	22986003	22992639
Prupe.6G225700	Prunus persica Whole Genome Assembly v2.0 & Annotation v2.1 (v2.0.a1)	Pp06	22995122	23000222
Prupe.6G225700.1	Prunus persica Whole Genome Assembly v2.0 & Annotation v2.1 (v2.0.a1)	Pp06	22995124	23000119
Prupe.6G225700.2	Prunus persica Whole Genome Assembly v2.0 & Annotation v2.1 (v2.0.a1)	Pp06	22995122	23000222
Prupe.6G225700.3	Prunus persica Whole Genome Assembly v2.0 & Annotation v2.1 (v2.0.a1)	Pp06	22995124	23000119
Prupe.6G225700.4	Prunus persica Whole Genome Assembly v2.0 & Annotation v2.1 (v2.0.a1)	Pp06	22996734	23000124
Prupe.6G225800	Prunus persica Whole Genome Assembly v2.0 & Annotation v2.1 (v2.0.a1)	Pp06	23000430	23004054
Prupe.6G225800.1	Prunus persica Whole Genome Assembly v2.0 & Annotation v2.1 (v2.0.a1)	Pp06	23000430	23004054
Prupe.6G225900	Prunus persica Whole Genome Assembly v2.0 & Annotation v2.1 (v2.0.a1)	Pp06	23005351	23008970
Prupe.6G225900.1	Prunus persica Whole Genome Assembly v2.0 & Annotation v2.1 (v2.0.a1)	Pp06	23005351	23008970
Prupe.6G226000	Prunus persica Whole Genome Assembly v2.0 & Annotation v2.1 (v2.0.a1)	Pp06	23013739	23015716
Prupe.6G226000.1	Prunus persica Whole Genome Assembly v2.0 & Annotation v2.1 (v2.0.a1)	Pp06	23013739	23015716
Prupe.6G226100	Prunus persica Whole Genome Assembly v2.0 & Annotation v2.1 (v2.0.a1)	Pp06	23021726	23024427
Prupe.6G226100.1	Prunus persica Whole Genome Assembly v2.0 & Annotation v2.1 (v2.0.a1)	Pp06	23021726	23024427
Prupe.6G226200	Prunus persica Whole Genome Assembly v2.0 & Annotation v2.1 (v2.0.a1)	Pp06	23040249	23041368
Prupe.6G226200.1	Prunus persica Whole Genome Assembly v2.0 & Annotation v2.1 (v2.0.a1)	Pp06	23040249	23041368
Prupe.6G226300	Prunus persica Whole Genome Assembly v2.0 & Annotation v2.1 (v2.0.a1)	Pp06	23044633	23046131
Prupe.6G226300.1	Prunus persica Whole Genome Assembly v2.0 & Annotation v2.1 (v2.0.a1)	Pp06	23044633	23046131
Prupe.6G226400	Prunus persica Whole Genome Assembly v2.0 & Annotation v2.1 (v2.0.a1)	Pp06	23074247	23076109
Prupe.6G226400.1	Prunus persica Whole Genome Assembly v2.0 & Annotation v2.1 (v2.0.a1)	Pp06	23074247	23076109
Prupe.6G226500	Prunus persica Whole Genome Assembly v2.0 & Annotation v2.1 (v2.0.a1)	Pp06	23076496	23084197
Prupe.6G226500.1	Prunus persica Whole Genome Assembly v2.0 & Annotation v2.1 (v2.0.a1)	Pp06	23076496	23084197
Prupe.6G226500.2	Prunus persica Whole Genome Assembly v2.0 & Annotation v2.1 (v2.0.a1)	Pp06	23076496	23084197
Prupe.6G226600	Prunus persica Whole Genome Assembly v2.0 & Annotation v2.1 (v2.0.a1)	Pp06	23090419	23093200
Prupe.6G226600.1	Prunus persica Whole Genome Assembly v2.0 & Annotation v2.1 (v2.0.a1)	Pp06	23090419	23093200
Prupe.6G226700	Prunus persica Whole Genome Assembly v2.0 & Annotation v2.1 (v2.0.a1)	Pp06	23095176	23096082
Prupe.6G226700.1	Prunus persica Whole Genome Assembly v2.0 & Annotation v2.1 (v2.0.a1)	Pp06	23095176	23096082
Prupe.6G226800	Prunus persica Whole Genome Assembly v2.0 & Annotation v2.1 (v2.0.a1)	Pp06	23098499	23101206
Prupe.6G226800.1	Prunus persica Whole Genome Assembly v2.0 & Annotation v2.1 (v2.0.a1)	Pp06	23098499	23101206
Prupe.6G226900	Prunus persica Whole Genome Assembly v2.0 & Annotation v2.1 (v2.0.a1)	Pp06	23102357	23104142
Prupe.6G226900.1	Prunus persica Whole Genome Assembly v2.0 & Annotation v2.1 (v2.0.a1)	Pp06	23102357	23104142
Prupe.6G227000	Prunus persica Whole Genome Assembly v2.0 & Annotation v2.1 (v2.0.a1)	Pp06	23107695	23109774
Prupe.6G227000.1	Prunus persica Whole Genome Assembly v2.0 & Annotation v2.1 (v2.0.a1)	Pp06	23107695	23109774
Prupe.6G227100	Prunus persica Whole Genome Assembly v2.0 & Annotation v2.1 (v2.0.a1)	Pp06	23124654	23126855
Prupe.6G227100.1	Prunus persica Whole Genome Assembly v2.0 & Annotation v2.1 (v2.0.a1)	Pp06	23124654	23126855
Prupe.6G227200	Prunus persica Whole Genome Assembly v2.0 & Annotation v2.1 (v2.0.a1)	Pp06	23149852	23150986
Prupe.6G227200.1	Prunus persica Whole Genome Assembly v2.0 & Annotation v2.1 (v2.0.a1)	Pp06	23149852	23150986
Prupe.6G227300	Prunus persica Whole Genome Assembly v2.0 & Annotation v2.1 (v2.0.a1)	Pp06	23153579	23153797
Prupe.6G227300.1	Prunus persica Whole Genome Assembly v2.0 & Annotation v2.1 (v2.0.a1)	Pp06	23153579	23153797
Prupe.6G227400	Prunus persica Whole Genome Assembly v2.0 & Annotation v2.1 (v2.0.a1)	Pp06	23156716	23159755
Prupe.6G227400.1	Prunus persica Whole Genome Assembly v2.0 & Annotation v2.1 (v2.0.a1)	Pp06	23156716	23159755
Prupe.6G227500	Prunus persica Whole Genome Assembly v2.0 & Annotation v2.1 (v2.0.a1)	Pp06	23162918	23164638
Prupe.6G227500.1	Prunus persica Whole Genome Assembly v2.0 & Annotation v2.1 (v2.0.a1)	Pp06	23162918	23164638
Prupe.6G227600	Prunus persica Whole Genome Assembly v2.0 & Annotation v2.1 (v2.0.a1)	Pp06	23165663	23166890
Prupe.6G227600.1	Prunus persica Whole Genome Assembly v2.0 & Annotation v2.1 (v2.0.a1)	Pp06	23165663	23166890
Prupe.6G227700	Prunus persica Whole Genome Assembly v2.0 & Annotation v2.1 (v2.0.a1)	Pp06	23175806	23176923
Prupe.6G227700.1	Prunus persica Whole Genome Assembly v2.0 & Annotation v2.1 (v2.0.a1)	Pp06	23175806	23176923
Prupe.6G227700.2	Prunus persica Whole Genome Assembly v2.0 & Annotation v2.1 (v2.0.a1)	Pp06	23175806	23176923
Prupe.6G227800	Prunus persica Whole Genome Assembly v2.0 & Annotation v2.1 (v2.0.a1)	Pp06	23182657	23185881
Prupe.6G227800.1	Prunus persica Whole Genome Assembly v2.0 & Annotation v2.1 (v2.0.a1)	Pp06	23182657	23185881
Prupe.6G227900	Prunus persica Whole Genome Assembly v2.0 & Annotation v2.1 (v2.0.a1)	Pp06	23190922	23191599
Prupe.6G227900.1	Prunus persica Whole Genome Assembly v2.0 & Annotation v2.1 (v2.0.a1)	Pp06	23190922	23191599
Prupe.6G228000	Prunus persica Whole Genome Assembly v2.0 & Annotation v2.1 (v2.0.a1)	Pp06	23202754	23204205
Prupe.6G228000.1	Prunus persica Whole Genome Assembly v2.0 & Annotation v2.1 (v2.0.a1)	Pp06	23202754	23204205
Prupe.6G228100	Prunus persica Whole Genome Assembly v2.0 & Annotation v2.1 (v2.0.a1)	Pp06	23205826	23210633
Prupe.6G228100.1	Prunus persica Whole Genome Assembly v2.0 & Annotation v2.1 (v2.0.a1)	Pp06	23205826	23210633
Prupe.6G228200	Prunus persica Whole Genome Assembly v2.0 & Annotation v2.1 (v2.0.a1)	Pp06	23215813	23218591
Prupe.6G228200.1	Prunus persica Whole Genome Assembly v2.0 & Annotation v2.1 (v2.0.a1)	Pp06	23215813	23218591
Prupe.6G228200.2	Prunus persica Whole Genome Assembly v2.0 & Annotation v2.1 (v2.0.a1)	Pp06	23215813	23218591
Prupe.6G228200.3	Prunus persica Whole Genome Assembly v2.0 & Annotation v2.1 (v2.0.a1)	Pp06	23215813	23218591
Prupe.6G228300	Prunus persica Whole Genome Assembly v2.0 & Annotation v2.1 (v2.0.a1)	Pp06	23219966	23222724
Prupe.6G228300.1	Prunus persica Whole Genome Assembly v2.0 & Annotation v2.1 (v2.0.a1)	Pp06	23219966	23222724
Prupe.6G228400	Prunus persica Whole Genome Assembly v2.0 & Annotation v2.1 (v2.0.a1)	Pp06	23227985	23229882
Prupe.6G228400.1	Prunus persica Whole Genome Assembly v2.0 & Annotation v2.1 (v2.0.a1)	Pp06	23227985	23229882
Prupe.6G228500	Prunus persica Whole Genome Assembly v2.0 & Annotation v2.1 (v2.0.a1)	Pp06	23234969	23236018
Prupe.6G228500.1	Prunus persica Whole Genome Assembly v2.0 & Annotation v2.1 (v2.0.a1)	Pp06	23234969	23236018
Prupe.6G228600	Prunus persica Whole Genome Assembly v2.0 & Annotation v2.1 (v2.0.a1)	Pp06	23242177	23242665
Prupe.6G228600.1	Prunus persica Whole Genome Assembly v2.0 & Annotation v2.1 (v2.0.a1)	Pp06	23242177	23242665
Prupe.6G228700	Prunus persica Whole Genome Assembly v2.0 & Annotation v2.1 (v2.0.a1)	Pp06	23243635	23249794
Prupe.6G228700.1	Prunus persica Whole Genome Assembly v2.0 & Annotation v2.1 (v2.0.a1)	Pp06	23243635	23249794
Prupe.6G228700.2	Prunus persica Whole Genome Assembly v2.0 & Annotation v2.1 (v2.0.a1)	Pp06	23245487	23249794
Prupe.6G228800	Prunus persica Whole Genome Assembly v2.0 & Annotation v2.1 (v2.0.a1)	Pp06	23249598	23251072
Prupe.6G228800.1	Prunus persica Whole Genome Assembly v2.0 & Annotation v2.1 (v2.0.a1)	Pp06	23249598	23251072
Prupe.6G228900	Prunus persica Whole Genome Assembly v2.0 & Annotation v2.1 (v2.0.a1)	Pp06	23252349	23258077
Prupe.6G228900.1	Prunus persica Whole Genome Assembly v2.0 & Annotation v2.1 (v2.0.a1)	Pp06	23252349	23258077
Prupe.6G229000	Prunus persica Whole Genome Assembly v2.0 & Annotation v2.1 (v2.0.a1)	Pp06	23259453	23260448
Prupe.6G229000.1	Prunus persica Whole Genome Assembly v2.0 & Annotation v2.1 (v2.0.a1)	Pp06	23259453	23260448
Prupe.6G229100	Prunus persica Whole Genome Assembly v2.0 & Annotation v2.1 (v2.0.a1)	Pp06	23271863	23274230
Prupe.6G229100.1	Prunus persica Whole Genome Assembly v2.0 & Annotation v2.1 (v2.0.a1)	Pp06	23271863	23274230
Prupe.6G229100.2	Prunus persica Whole Genome Assembly v2.0 & Annotation v2.1 (v2.0.a1)	Pp06	23271896	23274209
Prupe.6G229100.3	Prunus persica Whole Genome Assembly v2.0 & Annotation v2.1 (v2.0.a1)	Pp06	23271896	23274098
Prupe.6G229200	Prunus persica Whole Genome Assembly v2.0 & Annotation v2.1 (v2.0.a1)	Pp06	23280506	23283858
Prupe.6G229200.1	Prunus persica Whole Genome Assembly v2.0 & Annotation v2.1 (v2.0.a1)	Pp06	23280506	23283858
Prupe.6G229300	Prunus persica Whole Genome Assembly v2.0 & Annotation v2.1 (v2.0.a1)	Pp06	23285701	23288146
Prupe.6G229300.1	Prunus persica Whole Genome Assembly v2.0 & Annotation v2.1 (v2.0.a1)	Pp06	23285701	23288146
Prupe.6G229400	Prunus persica Whole Genome Assembly v2.0 & Annotation v2.1 (v2.0.a1)	Pp06	23288547	23289407
Prupe.6G229400.1	Prunus persica Whole Genome Assembly v2.0 & Annotation v2.1 (v2.0.a1)	Pp06	23288547	23289407
Prupe.6G229500	Prunus persica Whole Genome Assembly v2.0 & Annotation v2.1 (v2.0.a1)	Pp06	23289950	23291928
Prupe.6G229500.1	Prunus persica Whole Genome Assembly v2.0 & Annotation v2.1 (v2.0.a1)	Pp06	23289950	23291908
Prupe.6G229500.2	Prunus persica Whole Genome Assembly v2.0 & Annotation v2.1 (v2.0.a1)	Pp06	23290354	23291928
Prupe.6G229600	Prunus persica Whole Genome Assembly v2.0 & Annotation v2.1 (v2.0.a1)	Pp06	23292067	23293248
Prupe.6G229600.1	Prunus persica Whole Genome Assembly v2.0 & Annotation v2.1 (v2.0.a1)	Pp06	23292067	23293248
Prupe.6G229700	Prunus persica Whole Genome Assembly v2.0 & Annotation v2.1 (v2.0.a1)	Pp06	23297675	23299493
Prupe.6G229700.1	Prunus persica Whole Genome Assembly v2.0 & Annotation v2.1 (v2.0.a1)	Pp06	23297675	23299493
Prupe.6G229700.2	Prunus persica Whole Genome Assembly v2.0 & Annotation v2.1 (v2.0.a1)	Pp06	23297675	23299493
Prupe.6G229700.3	Prunus persica Whole Genome Assembly v2.0 & Annotation v2.1 (v2.0.a1)	Pp06	23297723	23299424
Prupe.6G229800	Prunus persica Whole Genome Assembly v2.0 & Annotation v2.1 (v2.0.a1)	Pp06	23309151	23312017
Prupe.6G229800.1	Prunus persica Whole Genome Assembly v2.0 & Annotation v2.1 (v2.0.a1)	Pp06	23309151	23312017
Prupe.6G229900	Prunus persica Whole Genome Assembly v2.0 & Annotation v2.1 (v2.0.a1)	Pp06	23318823	23320506
Prupe.6G229900.1	Prunus persica Whole Genome Assembly v2.0 & Annotation v2.1 (v2.0.a1)	Pp06	23318823	23320506
Prupe.6G230000	Prunus persica Whole Genome Assembly v2.0 & Annotation v2.1 (v2.0.a1)	Pp06	23325541	23329884
Prupe.6G230000.1	Prunus persica Whole Genome Assembly v2.0 & Annotation v2.1 (v2.0.a1)	Pp06	23325541	23329884
Prupe.6G230100	Prunus persica Whole Genome Assembly v2.0 & Annotation v2.1 (v2.0.a1)	Pp06	23330140	23335717
Prupe.6G230100.1	Prunus persica Whole Genome Assembly v2.0 & Annotation v2.1 (v2.0.a1)	Pp06	23330140	23335603
Prupe.6G230100.10	Prunus persica Whole Genome Assembly v2.0 & Annotation v2.1 (v2.0.a1)	Pp06	23330166	23335309
Prupe.6G230100.2	Prunus persica Whole Genome Assembly v2.0 & Annotation v2.1 (v2.0.a1)	Pp06	23330144	23335716
Prupe.6G230100.3	Prunus persica Whole Genome Assembly v2.0 & Annotation v2.1 (v2.0.a1)	Pp06	23330166	23335717
Prupe.6G230100.4	Prunus persica Whole Genome Assembly v2.0 & Annotation v2.1 (v2.0.a1)	Pp06	23330144	23335609
Prupe.6G230100.5	Prunus persica Whole Genome Assembly v2.0 & Annotation v2.1 (v2.0.a1)	Pp06	23330144	23335603
Prupe.6G230100.6	Prunus persica Whole Genome Assembly v2.0 & Annotation v2.1 (v2.0.a1)	Pp06	23330157	23335608
Prupe.6G230100.7	Prunus persica Whole Genome Assembly v2.0 & Annotation v2.1 (v2.0.a1)	Pp06	23330166	23335603
Prupe.6G230100.8	Prunus persica Whole Genome Assembly v2.0 & Annotation v2.1 (v2.0.a1)	Pp06	23330166	23335603
Prupe.6G230100.9	Prunus persica Whole Genome Assembly v2.0 & Annotation v2.1 (v2.0.a1)	Pp06	23330166	23335603
Prupe.6G230200	Prunus persica Whole Genome Assembly v2.0 & Annotation v2.1 (v2.0.a1)	Pp06	23336036	23337908
Prupe.6G230200.1	Prunus persica Whole Genome Assembly v2.0 & Annotation v2.1 (v2.0.a1)	Pp06	23336036	23337908
Prupe.6G230200.2	Prunus persica Whole Genome Assembly v2.0 & Annotation v2.1 (v2.0.a1)	Pp06	23336036	23337908
Prupe.6G230300	Prunus persica Whole Genome Assembly v2.0 & Annotation v2.1 (v2.0.a1)	Pp06	23338285	23339889
Prupe.6G230300.1	Prunus persica Whole Genome Assembly v2.0 & Annotation v2.1 (v2.0.a1)	Pp06	23338285	23339889
Prupe.6G230400	Prunus persica Whole Genome Assembly v2.0 & Annotation v2.1 (v2.0.a1)	Pp06	23341018	23343510
Prupe.6G230400.1	Prunus persica Whole Genome Assembly v2.0 & Annotation v2.1 (v2.0.a1)	Pp06	23341018	23343510
Prupe.6G230400.2	Prunus persica Whole Genome Assembly v2.0 & Annotation v2.1 (v2.0.a1)	Pp06	23341666	23343510
Prupe.6G230500	Prunus persica Whole Genome Assembly v2.0 & Annotation v2.1 (v2.0.a1)	Pp06	23345531	23350120
Prupe.6G230500.1	Prunus persica Whole Genome Assembly v2.0 & Annotation v2.1 (v2.0.a1)	Pp06	23345531	23350120
Prupe.6G230600	Prunus persica Whole Genome Assembly v2.0 & Annotation v2.1 (v2.0.a1)	Pp06	23363872	23366574
Prupe.6G230600.1	Prunus persica Whole Genome Assembly v2.0 & Annotation v2.1 (v2.0.a1)	Pp06	23363872	23366574
Prupe.6G230700	Prunus persica Whole Genome Assembly v2.0 & Annotation v2.1 (v2.0.a1)	Pp06	23368360	23370583
Prupe.6G230700.1	Prunus persica Whole Genome Assembly v2.0 & Annotation v2.1 (v2.0.a1)	Pp06	23368360	23370583
Prupe.6G230800	Prunus persica Whole Genome Assembly v2.0 & Annotation v2.1 (v2.0.a1)	Pp06	23370816	23373749
Prupe.6G230800.1	Prunus persica Whole Genome Assembly v2.0 & Annotation v2.1 (v2.0.a1)	Pp06	23370816	23373699
Prupe.6G230800.2	Prunus persica Whole Genome Assembly v2.0 & Annotation v2.1 (v2.0.a1)	Pp06	23370816	23373749
Prupe.6G230900	Prunus persica Whole Genome Assembly v2.0 & Annotation v2.1 (v2.0.a1)	Pp06	23375640	23377423
Prupe.6G230900.1	Prunus persica Whole Genome Assembly v2.0 & Annotation v2.1 (v2.0.a1)	Pp06	23375640	23377423
Prupe.6G231000	Prunus persica Whole Genome Assembly v2.0 & Annotation v2.1 (v2.0.a1)	Pp06	23377857	23379076
Prupe.6G231000.1	Prunus persica Whole Genome Assembly v2.0 & Annotation v2.1 (v2.0.a1)	Pp06	23377857	23379076
Prupe.6G231100	Prunus persica Whole Genome Assembly v2.0 & Annotation v2.1 (v2.0.a1)	Pp06	23380038	23384459
Prupe.6G231100.1	Prunus persica Whole Genome Assembly v2.0 & Annotation v2.1 (v2.0.a1)	Pp06	23380038	23384459
Prupe.6G231200	Prunus persica Whole Genome Assembly v2.0 & Annotation v2.1 (v2.0.a1)	Pp06	23382325	23394741
Prupe.6G231200.1	Prunus persica Whole Genome Assembly v2.0 & Annotation v2.1 (v2.0.a1)	Pp06	23382393	23394740
Prupe.6G231200.2	Prunus persica Whole Genome Assembly v2.0 & Annotation v2.1 (v2.0.a1)	Pp06	23382325	23394740
Prupe.6G231200.3	Prunus persica Whole Genome Assembly v2.0 & Annotation v2.1 (v2.0.a1)	Pp06	23382393	23394740
Prupe.6G231200.4	Prunus persica Whole Genome Assembly v2.0 & Annotation v2.1 (v2.0.a1)	Pp06	23382393	23394210
Prupe.6G231200.5	Prunus persica Whole Genome Assembly v2.0 & Annotation v2.1 (v2.0.a1)	Pp06	23385558	23394741
Prupe.6G231200.6	Prunus persica Whole Genome Assembly v2.0 & Annotation v2.1 (v2.0.a1)	Pp06	23385558	23394741
Prupe.6G231300	Prunus persica Whole Genome Assembly v2.0 & Annotation v2.1 (v2.0.a1)	Pp06	23400394	23403248
Prupe.6G231300.1	Prunus persica Whole Genome Assembly v2.0 & Annotation v2.1 (v2.0.a1)	Pp06	23400394	23403248
Prupe.6G231400	Prunus persica Whole Genome Assembly v2.0 & Annotation v2.1 (v2.0.a1)	Pp06	23403988	23407290
Prupe.6G231400.1	Prunus persica Whole Genome Assembly v2.0 & Annotation v2.1 (v2.0.a1)	Pp06	23403988	23407290
Prupe.6G231400.2	Prunus persica Whole Genome Assembly v2.0 & Annotation v2.1 (v2.0.a1)	Pp06	23403988	23407290
Prupe.6G231400.3	Prunus persica Whole Genome Assembly v2.0 & Annotation v2.1 (v2.0.a1)	Pp06	23403988	23407290
Prupe.6G231400.4	Prunus persica Whole Genome Assembly v2.0 & Annotation v2.1 (v2.0.a1)	Pp06	23403988	23407290
Prupe.6G231400.5	Prunus persica Whole Genome Assembly v2.0 & Annotation v2.1 (v2.0.a1)	Pp06	23403988	23406462
Prupe.6G231500	Prunus persica Whole Genome Assembly v2.0 & Annotation v2.1 (v2.0.a1)	Pp06	23411257	23413248
Prupe.6G231500.1	Prunus persica Whole Genome Assembly v2.0 & Annotation v2.1 (v2.0.a1)	Pp06	23411257	23413248
Prupe.6G231600	Prunus persica Whole Genome Assembly v2.0 & Annotation v2.1 (v2.0.a1)	Pp06	23413249	23418564
Prupe.6G231600.1	Prunus persica Whole Genome Assembly v2.0 & Annotation v2.1 (v2.0.a1)	Pp06	23413249	23418197
Prupe.6G231600.2	Prunus persica Whole Genome Assembly v2.0 & Annotation v2.1 (v2.0.a1)	Pp06	23413249	23418564
Prupe.6G231600.3	Prunus persica Whole Genome Assembly v2.0 & Annotation v2.1 (v2.0.a1)	Pp06	23413249	23418563
Prupe.6G231600.4	Prunus persica Whole Genome Assembly v2.0 & Annotation v2.1 (v2.0.a1)	Pp06	23413249	23418214
Prupe.6G231600.5	Prunus persica Whole Genome Assembly v2.0 & Annotation v2.1 (v2.0.a1)	Pp06	23413249	23418210
Prupe.6G231600.6	Prunus persica Whole Genome Assembly v2.0 & Annotation v2.1 (v2.0.a1)	Pp06	23413249	23418197
Prupe.6G231700	Prunus persica Whole Genome Assembly v2.0 & Annotation v2.1 (v2.0.a1)	Pp06	23428124	23432068
Prupe.6G231700.1	Prunus persica Whole Genome Assembly v2.0 & Annotation v2.1 (v2.0.a1)	Pp06	23428124	23432068
Prupe.6G231700.2	Prunus persica Whole Genome Assembly v2.0 & Annotation v2.1 (v2.0.a1)	Pp06	23428489	23431756
Prupe.6G231800	Prunus persica Whole Genome Assembly v2.0 & Annotation v2.1 (v2.0.a1)	Pp06	23443064	23449536
Prupe.6G231800.1	Prunus persica Whole Genome Assembly v2.0 & Annotation v2.1 (v2.0.a1)	Pp06	23443064	23449536
Prupe.6G231800.2	Prunus persica Whole Genome Assembly v2.0 & Annotation v2.1 (v2.0.a1)	Pp06	23444872	23449536
Prupe.6G231800.3	Prunus persica Whole Genome Assembly v2.0 & Annotation v2.1 (v2.0.a1)	Pp06	23445129	23449536
Prupe.6G231900	Prunus persica Whole Genome Assembly v2.0 & Annotation v2.1 (v2.0.a1)	Pp06	23449546	23452337
Prupe.6G231900.1	Prunus persica Whole Genome Assembly v2.0 & Annotation v2.1 (v2.0.a1)	Pp06	23449546	23452337
Prupe.6G231900.2	Prunus persica Whole Genome Assembly v2.0 & Annotation v2.1 (v2.0.a1)	Pp06	23449546	23452337
Prupe.6G231900.3	Prunus persica Whole Genome Assembly v2.0 & Annotation v2.1 (v2.0.a1)	Pp06	23449546	23452337
Prupe.6G231900.4	Prunus persica Whole Genome Assembly v2.0 & Annotation v2.1 (v2.0.a1)	Pp06	23449546	23452337
Prupe.6G231900.5	Prunus persica Whole Genome Assembly v2.0 & Annotation v2.1 (v2.0.a1)	Pp06	23449546	23452337
Prupe.6G231900.6	Prunus persica Whole Genome Assembly v2.0 & Annotation v2.1 (v2.0.a1)	Pp06	23449546	23452337
Prupe.6G231900.7	Prunus persica Whole Genome Assembly v2.0 & Annotation v2.1 (v2.0.a1)	Pp06	23449546	23452337
Prupe.6G231900.8	Prunus persica Whole Genome Assembly v2.0 & Annotation v2.1 (v2.0.a1)	Pp06	23449546	23452337
Prupe.6G232000	Prunus persica Whole Genome Assembly v2.0 & Annotation v2.1 (v2.0.a1)	Pp06	23454404	23461595
Prupe.6G232000.1	Prunus persica Whole Genome Assembly v2.0 & Annotation v2.1 (v2.0.a1)	Pp06	23454404	23461595
Prupe.6G232000.2	Prunus persica Whole Genome Assembly v2.0 & Annotation v2.1 (v2.0.a1)	Pp06	23454467	23461595
Prupe.6G232000.3	Prunus persica Whole Genome Assembly v2.0 & Annotation v2.1 (v2.0.a1)	Pp06	23454591	23461595
Prupe.6G232000.4	Prunus persica Whole Genome Assembly v2.0 & Annotation v2.1 (v2.0.a1)	Pp06	23454606	23461595
Prupe.6G232000.5	Prunus persica Whole Genome Assembly v2.0 & Annotation v2.1 (v2.0.a1)	Pp06	23454606	23461595
Prupe.6G232000.6	Prunus persica Whole Genome Assembly v2.0 & Annotation v2.1 (v2.0.a1)	Pp06	23455516	23461595
Prupe.6G232000.7	Prunus persica Whole Genome Assembly v2.0 & Annotation v2.1 (v2.0.a1)	Pp06	23455516	23461595
Prupe.6G232100	Prunus persica Whole Genome Assembly v2.0 & Annotation v2.1 (v2.0.a1)	Pp06	23464971	23467756
Prupe.6G232100.1	Prunus persica Whole Genome Assembly v2.0 & Annotation v2.1 (v2.0.a1)	Pp06	23464971	23467756
Prupe.6G232100.2	Prunus persica Whole Genome Assembly v2.0 & Annotation v2.1 (v2.0.a1)	Pp06	23465175	23467631
Prupe.6G232200	Prunus persica Whole Genome Assembly v2.0 & Annotation v2.1 (v2.0.a1)	Pp06	23483759	23485266
Prupe.6G232200.1	Prunus persica Whole Genome Assembly v2.0 & Annotation v2.1 (v2.0.a1)	Pp06	23483759	23485266
Prupe.6G232300	Prunus persica Whole Genome Assembly v2.0 & Annotation v2.1 (v2.0.a1)	Pp06	23489981	23490760
Prupe.6G232300.1	Prunus persica Whole Genome Assembly v2.0 & Annotation v2.1 (v2.0.a1)	Pp06	23489981	23490760
Prupe.6G232400	Prunus persica Whole Genome Assembly v2.0 & Annotation v2.1 (v2.0.a1)	Pp06	23492294	23494113
Prupe.6G232400.1	Prunus persica Whole Genome Assembly v2.0 & Annotation v2.1 (v2.0.a1)	Pp06	23492294	23494113
Prupe.6G232400.2	Prunus persica Whole Genome Assembly v2.0 & Annotation v2.1 (v2.0.a1)	Pp06	23492294	23494113
Prupe.6G232500	Prunus persica Whole Genome Assembly v2.0 & Annotation v2.1 (v2.0.a1)	Pp06	23494923	23495693
Prupe.6G232500.1	Prunus persica Whole Genome Assembly v2.0 & Annotation v2.1 (v2.0.a1)	Pp06	23494923	23495693
Prupe.6G232600	Prunus persica Whole Genome Assembly v2.0 & Annotation v2.1 (v2.0.a1)	Pp06	23496516	23497827
Prupe.6G232600.1	Prunus persica Whole Genome Assembly v2.0 & Annotation v2.1 (v2.0.a1)	Pp06	23496516	23497827
Prupe.6G232700	Prunus persica Whole Genome Assembly v2.0 & Annotation v2.1 (v2.0.a1)	Pp06	23498361	23500801
Prupe.6G232700.1	Prunus persica Whole Genome Assembly v2.0 & Annotation v2.1 (v2.0.a1)	Pp06	23498361	23500801
Prupe.6G232800	Prunus persica Whole Genome Assembly v2.0 & Annotation v2.1 (v2.0.a1)	Pp06	23500958	23506560
Prupe.6G232800.1	Prunus persica Whole Genome Assembly v2.0 & Annotation v2.1 (v2.0.a1)	Pp06	23500977	23506560
Prupe.6G232800.2	Prunus persica Whole Genome Assembly v2.0 & Annotation v2.1 (v2.0.a1)	Pp06	23500958	23506560
Prupe.6G232800.3	Prunus persica Whole Genome Assembly v2.0 & Annotation v2.1 (v2.0.a1)	Pp06	23500977	23506560
Prupe.6G232800.4	Prunus persica Whole Genome Assembly v2.0 & Annotation v2.1 (v2.0.a1)	Pp06	23500977	23506560
Prupe.6G232800.5	Prunus persica Whole Genome Assembly v2.0 & Annotation v2.1 (v2.0.a1)	Pp06	23500977	23504734
Prupe.6G232900	Prunus persica Whole Genome Assembly v2.0 & Annotation v2.1 (v2.0.a1)	Pp06	23507539	23515535
Prupe.6G232900.1	Prunus persica Whole Genome Assembly v2.0 & Annotation v2.1 (v2.0.a1)	Pp06	23507539	23515535
Prupe.6G233000	Prunus persica Whole Genome Assembly v2.0 & Annotation v2.1 (v2.0.a1)	Pp06	23513165	23513720
Prupe.6G233000.1	Prunus persica Whole Genome Assembly v2.0 & Annotation v2.1 (v2.0.a1)	Pp06	23513165	23513720
Prupe.6G233100	Prunus persica Whole Genome Assembly v2.0 & Annotation v2.1 (v2.0.a1)	Pp06	23532427	23534360
Prupe.6G233100.1	Prunus persica Whole Genome Assembly v2.0 & Annotation v2.1 (v2.0.a1)	Pp06	23532427	23534360
Prupe.6G233200	Prunus persica Whole Genome Assembly v2.0 & Annotation v2.1 (v2.0.a1)	Pp06	23534361	23536263
Prupe.6G233200.1	Prunus persica Whole Genome Assembly v2.0 & Annotation v2.1 (v2.0.a1)	Pp06	23534361	23536263
Prupe.6G233300	Prunus persica Whole Genome Assembly v2.0 & Annotation v2.1 (v2.0.a1)	Pp06	23536434	23538334
Prupe.6G233300.1	Prunus persica Whole Genome Assembly v2.0 & Annotation v2.1 (v2.0.a1)	Pp06	23536434	23538334
Prupe.6G233400	Prunus persica Whole Genome Assembly v2.0 & Annotation v2.1 (v2.0.a1)	Pp06	23539540	23541613
Prupe.6G233400.1	Prunus persica Whole Genome Assembly v2.0 & Annotation v2.1 (v2.0.a1)	Pp06	23539540	23541613
Prupe.6G233500	Prunus persica Whole Genome Assembly v2.0 & Annotation v2.1 (v2.0.a1)	Pp06	23542567	23544574
Prupe.6G233500.1	Prunus persica Whole Genome Assembly v2.0 & Annotation v2.1 (v2.0.a1)	Pp06	23542567	23544574
Prupe.6G233600	Prunus persica Whole Genome Assembly v2.0 & Annotation v2.1 (v2.0.a1)	Pp06	23546507	23548572
Prupe.6G233600.1	Prunus persica Whole Genome Assembly v2.0 & Annotation v2.1 (v2.0.a1)	Pp06	23546517	23548572
Prupe.6G233600.2	Prunus persica Whole Genome Assembly v2.0 & Annotation v2.1 (v2.0.a1)	Pp06	23546507	23548572
Prupe.6G233700	Prunus persica Whole Genome Assembly v2.0 & Annotation v2.1 (v2.0.a1)	Pp06	23551356	23556354
Prupe.6G233700.1	Prunus persica Whole Genome Assembly v2.0 & Annotation v2.1 (v2.0.a1)	Pp06	23551356	23556354
Prupe.6G233700.2	Prunus persica Whole Genome Assembly v2.0 & Annotation v2.1 (v2.0.a1)	Pp06	23551356	23556354
Prupe.6G233800	Prunus persica Whole Genome Assembly v2.0 & Annotation v2.1 (v2.0.a1)	Pp06	23563727	23564065
Prupe.6G233800.1	Prunus persica Whole Genome Assembly v2.0 & Annotation v2.1 (v2.0.a1)	Pp06	23563727	23564065
Prupe.6G233900	Prunus persica Whole Genome Assembly v2.0 & Annotation v2.1 (v2.0.a1)	Pp06	23566947	23567921
Prupe.6G233900.1	Prunus persica Whole Genome Assembly v2.0 & Annotation v2.1 (v2.0.a1)	Pp06	23566947	23567921
Prupe.6G234000	Prunus persica Whole Genome Assembly v2.0 & Annotation v2.1 (v2.0.a1)	Pp06	23568215	23570062
Prupe.6G234000.1	Prunus persica Whole Genome Assembly v2.0 & Annotation v2.1 (v2.0.a1)	Pp06	23568215	23570062
Prupe.6G234100	Prunus persica Whole Genome Assembly v2.0 & Annotation v2.1 (v2.0.a1)	Pp06	23570205	23574917
Prupe.6G234100.1	Prunus persica Whole Genome Assembly v2.0 & Annotation v2.1 (v2.0.a1)	Pp06	23570205	23574917
Prupe.6G234100.2	Prunus persica Whole Genome Assembly v2.0 & Annotation v2.1 (v2.0.a1)	Pp06	23570205	23574917
Prupe.6G234100.3	Prunus persica Whole Genome Assembly v2.0 & Annotation v2.1 (v2.0.a1)	Pp06	23570205	23574917
Prupe.6G234100.4	Prunus persica Whole Genome Assembly v2.0 & Annotation v2.1 (v2.0.a1)	Pp06	23570205	23574917
Prupe.6G234100.5	Prunus persica Whole Genome Assembly v2.0 & Annotation v2.1 (v2.0.a1)	Pp06	23570205	23574917
Prupe.6G234100.6	Prunus persica Whole Genome Assembly v2.0 & Annotation v2.1 (v2.0.a1)	Pp06	23571501	23574917
Prupe.6G234200	Prunus persica Whole Genome Assembly v2.0 & Annotation v2.1 (v2.0.a1)	Pp06	23576364	23577409
Prupe.6G234200.1	Prunus persica Whole Genome Assembly v2.0 & Annotation v2.1 (v2.0.a1)	Pp06	23576364	23577409
Prupe.6G234300	Prunus persica Whole Genome Assembly v2.0 & Annotation v2.1 (v2.0.a1)	Pp06	23579044	23583852
Prupe.6G234300.1	Prunus persica Whole Genome Assembly v2.0 & Annotation v2.1 (v2.0.a1)	Pp06	23579044	23583852
Prupe.6G234400	Prunus persica Whole Genome Assembly v2.0 & Annotation v2.1 (v2.0.a1)	Pp06	23588009	23592478
Prupe.6G234400.1	Prunus persica Whole Genome Assembly v2.0 & Annotation v2.1 (v2.0.a1)	Pp06	23588009	23592016
Prupe.6G234400.2	Prunus persica Whole Genome Assembly v2.0 & Annotation v2.1 (v2.0.a1)	Pp06	23588009	23592478
Prupe.6G234400.3	Prunus persica Whole Genome Assembly v2.0 & Annotation v2.1 (v2.0.a1)	Pp06	23588009	23592478
Prupe.6G234400.4	Prunus persica Whole Genome Assembly v2.0 & Annotation v2.1 (v2.0.a1)	Pp06	23588009	23592472
Prupe.6G234400.5	Prunus persica Whole Genome Assembly v2.0 & Annotation v2.1 (v2.0.a1)	Pp06	23588009	23592472
Prupe.6G234400.6	Prunus persica Whole Genome Assembly v2.0 & Annotation v2.1 (v2.0.a1)	Pp06	23588009	23592015
Prupe.6G234500	Prunus persica Whole Genome Assembly v2.0 & Annotation v2.1 (v2.0.a1)	Pp06	23597484	23606577
Prupe.6G234500.1	Prunus persica Whole Genome Assembly v2.0 & Annotation v2.1 (v2.0.a1)	Pp06	23597484	23606577
Prupe.6G234600	Prunus persica Whole Genome Assembly v2.0 & Annotation v2.1 (v2.0.a1)	Pp06	23607084	23609949
Prupe.6G234600.1	Prunus persica Whole Genome Assembly v2.0 & Annotation v2.1 (v2.0.a1)	Pp06	23607084	23609949
Prupe.6G234700	Prunus persica Whole Genome Assembly v2.0 & Annotation v2.1 (v2.0.a1)	Pp06	23610641	23616144
Prupe.6G234700.1	Prunus persica Whole Genome Assembly v2.0 & Annotation v2.1 (v2.0.a1)	Pp06	23610641	23616144
Prupe.6G234700.2	Prunus persica Whole Genome Assembly v2.0 & Annotation v2.1 (v2.0.a1)	Pp06	23610641	23616144
Prupe.6G234800	Prunus persica Whole Genome Assembly v2.0 & Annotation v2.1 (v2.0.a1)	Pp06	23616770	23617048
Prupe.6G234800.1	Prunus persica Whole Genome Assembly v2.0 & Annotation v2.1 (v2.0.a1)	Pp06	23616770	23617048
Prupe.6G234900	Prunus persica Whole Genome Assembly v2.0 & Annotation v2.1 (v2.0.a1)	Pp06	23623506	23623883
Prupe.6G234900.1	Prunus persica Whole Genome Assembly v2.0 & Annotation v2.1 (v2.0.a1)	Pp06	23623506	23623883
Prupe.6G235000	Prunus persica Whole Genome Assembly v2.0 & Annotation v2.1 (v2.0.a1)	Pp06	23625383	23627450
Prupe.6G235000.1	Prunus persica Whole Genome Assembly v2.0 & Annotation v2.1 (v2.0.a1)	Pp06	23625383	23627450
Prupe.6G235100	Prunus persica Whole Genome Assembly v2.0 & Annotation v2.1 (v2.0.a1)	Pp06	23628018	23631179
Prupe.6G235100.1	Prunus persica Whole Genome Assembly v2.0 & Annotation v2.1 (v2.0.a1)	Pp06	23628018	23631179
Prupe.6G235200	Prunus persica Whole Genome Assembly v2.0 & Annotation v2.1 (v2.0.a1)	Pp06	23632217	23634989
Prupe.6G235200.1	Prunus persica Whole Genome Assembly v2.0 & Annotation v2.1 (v2.0.a1)	Pp06	23632217	23634989
Prupe.6G235300	Prunus persica Whole Genome Assembly v2.0 & Annotation v2.1 (v2.0.a1)	Pp06	23637436	23637669
Prupe.6G235300.1	Prunus persica Whole Genome Assembly v2.0 & Annotation v2.1 (v2.0.a1)	Pp06	23637436	23637669
Prupe.6G235400	Prunus persica Whole Genome Assembly v2.0 & Annotation v2.1 (v2.0.a1)	Pp06	23639324	23642649
Prupe.6G235400.1	Prunus persica Whole Genome Assembly v2.0 & Annotation v2.1 (v2.0.a1)	Pp06	23639324	23642649
Prupe.6G235500	Prunus persica Whole Genome Assembly v2.0 & Annotation v2.1 (v2.0.a1)	Pp06	23651217	23652105
Prupe.6G235500.1	Prunus persica Whole Genome Assembly v2.0 & Annotation v2.1 (v2.0.a1)	Pp06	23651217	23652105
Prupe.6G235500.2	Prunus persica Whole Genome Assembly v2.0 & Annotation v2.1 (v2.0.a1)	Pp06	23651217	23652105
Prupe.6G235600	Prunus persica Whole Genome Assembly v2.0 & Annotation v2.1 (v2.0.a1)	Pp06	23652869	23662260
Prupe.6G235600.1	Prunus persica Whole Genome Assembly v2.0 & Annotation v2.1 (v2.0.a1)	Pp06	23652910	23661871
Prupe.6G235600.2	Prunus persica Whole Genome Assembly v2.0 & Annotation v2.1 (v2.0.a1)	Pp06	23652869	23662260
Prupe.6G235600.3	Prunus persica Whole Genome Assembly v2.0 & Annotation v2.1 (v2.0.a1)	Pp06	23652869	23662221
Prupe.6G235600.4	Prunus persica Whole Genome Assembly v2.0 & Annotation v2.1 (v2.0.a1)	Pp06	23652876	23662218
Prupe.6G235600.5	Prunus persica Whole Genome Assembly v2.0 & Annotation v2.1 (v2.0.a1)	Pp06	23652876	23662218
Prupe.6G235600.6	Prunus persica Whole Genome Assembly v2.0 & Annotation v2.1 (v2.0.a1)	Pp06	23652910	23661870
Prupe.6G235600.7	Prunus persica Whole Genome Assembly v2.0 & Annotation v2.1 (v2.0.a1)	Pp06	23652910	23661870
Prupe.6G235700	Prunus persica Whole Genome Assembly v2.0 & Annotation v2.1 (v2.0.a1)	Pp06	23663517	23664503
Prupe.6G235700.1	Prunus persica Whole Genome Assembly v2.0 & Annotation v2.1 (v2.0.a1)	Pp06	23663517	23664503
Prupe.6G235800	Prunus persica Whole Genome Assembly v2.0 & Annotation v2.1 (v2.0.a1)	Pp06	23667982	23672151
Prupe.6G235800.1	Prunus persica Whole Genome Assembly v2.0 & Annotation v2.1 (v2.0.a1)	Pp06	23667983	23672150
Prupe.6G235800.2	Prunus persica Whole Genome Assembly v2.0 & Annotation v2.1 (v2.0.a1)	Pp06	23667982	23672151
Prupe.6G235800.3	Prunus persica Whole Genome Assembly v2.0 & Annotation v2.1 (v2.0.a1)	Pp06	23668267	23672150
Prupe.6G235900	Prunus persica Whole Genome Assembly v2.0 & Annotation v2.1 (v2.0.a1)	Pp06	23672584	23674938
Prupe.6G235900.1	Prunus persica Whole Genome Assembly v2.0 & Annotation v2.1 (v2.0.a1)	Pp06	23672584	23674938
Prupe.6G236000	Prunus persica Whole Genome Assembly v2.0 & Annotation v2.1 (v2.0.a1)	Pp06	23691870	23696564
Prupe.6G236000.1	Prunus persica Whole Genome Assembly v2.0 & Annotation v2.1 (v2.0.a1)	Pp06	23691870	23696564
Prupe.6G236000.2	Prunus persica Whole Genome Assembly v2.0 & Annotation v2.1 (v2.0.a1)	Pp06	23692446	23696564
Prupe.6G236000.3	Prunus persica Whole Genome Assembly v2.0 & Annotation v2.1 (v2.0.a1)	Pp06	23692952	23696564
Prupe.6G236000.4	Prunus persica Whole Genome Assembly v2.0 & Annotation v2.1 (v2.0.a1)	Pp06	23693510	23696564
Prupe.6G236100	Prunus persica Whole Genome Assembly v2.0 & Annotation v2.1 (v2.0.a1)	Pp06	23698145	23701648
Prupe.6G236100.1	Prunus persica Whole Genome Assembly v2.0 & Annotation v2.1 (v2.0.a1)	Pp06	23698145	23701648
Prupe.6G236200	Prunus persica Whole Genome Assembly v2.0 & Annotation v2.1 (v2.0.a1)	Pp06	23708237	23712341
Prupe.6G236200.1	Prunus persica Whole Genome Assembly v2.0 & Annotation v2.1 (v2.0.a1)	Pp06	23708844	23712064
Prupe.6G236200.2	Prunus persica Whole Genome Assembly v2.0 & Annotation v2.1 (v2.0.a1)	Pp06	23708237	23712341
Prupe.6G236200.3	Prunus persica Whole Genome Assembly v2.0 & Annotation v2.1 (v2.0.a1)	Pp06	23709184	23712064
Prupe.6G236300	Prunus persica Whole Genome Assembly v2.0 & Annotation v2.1 (v2.0.a1)	Pp06	23717698	23720372
Prupe.6G236300.1	Prunus persica Whole Genome Assembly v2.0 & Annotation v2.1 (v2.0.a1)	Pp06	23717698	23720372
Prupe.6G236400	Prunus persica Whole Genome Assembly v2.0 & Annotation v2.1 (v2.0.a1)	Pp06	23721602	23724940
Prupe.6G236400.1	Prunus persica Whole Genome Assembly v2.0 & Annotation v2.1 (v2.0.a1)	Pp06	23721602	23724940
Prupe.6G236500	Prunus persica Whole Genome Assembly v2.0 & Annotation v2.1 (v2.0.a1)	Pp06	23725754	23726819
Prupe.6G236500.1	Prunus persica Whole Genome Assembly v2.0 & Annotation v2.1 (v2.0.a1)	Pp06	23725754	23726819
Prupe.6G236600	Prunus persica Whole Genome Assembly v2.0 & Annotation v2.1 (v2.0.a1)	Pp06	23726922	23729654
Prupe.6G236600.1	Prunus persica Whole Genome Assembly v2.0 & Annotation v2.1 (v2.0.a1)	Pp06	23726922	23729654
Prupe.6G236600.2	Prunus persica Whole Genome Assembly v2.0 & Annotation v2.1 (v2.0.a1)	Pp06	23726930	23729654
Prupe.6G236600.3	Prunus persica Whole Genome Assembly v2.0 & Annotation v2.1 (v2.0.a1)	Pp06	23726931	23729654
Prupe.6G236700	Prunus persica Whole Genome Assembly v2.0 & Annotation v2.1 (v2.0.a1)	Pp06	23735735	23736813
Prupe.6G236700.1	Prunus persica Whole Genome Assembly v2.0 & Annotation v2.1 (v2.0.a1)	Pp06	23735735	23736813
Prupe.6G236800	Prunus persica Whole Genome Assembly v2.0 & Annotation v2.1 (v2.0.a1)	Pp06	23742504	23743435
Prupe.6G236800.1	Prunus persica Whole Genome Assembly v2.0 & Annotation v2.1 (v2.0.a1)	Pp06	23742504	23743435
Prupe.6G236900	Prunus persica Whole Genome Assembly v2.0 & Annotation v2.1 (v2.0.a1)	Pp06	23744662	23745450
Prupe.6G236900.1	Prunus persica Whole Genome Assembly v2.0 & Annotation v2.1 (v2.0.a1)	Pp06	23744662	23745450
Prupe.6G237000	Prunus persica Whole Genome Assembly v2.0 & Annotation v2.1 (v2.0.a1)	Pp06	23754179	23756193
Prupe.6G237000.1	Prunus persica Whole Genome Assembly v2.0 & Annotation v2.1 (v2.0.a1)	Pp06	23754179	23756193
Prupe.6G237100	Prunus persica Whole Genome Assembly v2.0 & Annotation v2.1 (v2.0.a1)	Pp06	23756417	23757531
Prupe.6G237100.1	Prunus persica Whole Genome Assembly v2.0 & Annotation v2.1 (v2.0.a1)	Pp06	23756417	23757531
Prupe.6G237200	Prunus persica Whole Genome Assembly v2.0 & Annotation v2.1 (v2.0.a1)	Pp06	23757870	23759831
Prupe.6G237200.1	Prunus persica Whole Genome Assembly v2.0 & Annotation v2.1 (v2.0.a1)	Pp06	23757991	23759756
Prupe.6G237200.2	Prunus persica Whole Genome Assembly v2.0 & Annotation v2.1 (v2.0.a1)	Pp06	23757870	23759831
Prupe.6G237300	Prunus persica Whole Genome Assembly v2.0 & Annotation v2.1 (v2.0.a1)	Pp06	23762977	23765547
Prupe.6G237300.1	Prunus persica Whole Genome Assembly v2.0 & Annotation v2.1 (v2.0.a1)	Pp06	23762977	23765547
Prupe.6G237400	Prunus persica Whole Genome Assembly v2.0 & Annotation v2.1 (v2.0.a1)	Pp06	23765819	23769585
Prupe.6G237400.1	Prunus persica Whole Genome Assembly v2.0 & Annotation v2.1 (v2.0.a1)	Pp06	23765819	23769585
Prupe.6G237400.2	Prunus persica Whole Genome Assembly v2.0 & Annotation v2.1 (v2.0.a1)	Pp06	23765819	23769585
Prupe.6G237500	Prunus persica Whole Genome Assembly v2.0 & Annotation v2.1 (v2.0.a1)	Pp06	23773327	23777370
Prupe.6G237500.1	Prunus persica Whole Genome Assembly v2.0 & Annotation v2.1 (v2.0.a1)	Pp06	23773327	23777370
Prupe.6G237500.2	Prunus persica Whole Genome Assembly v2.0 & Annotation v2.1 (v2.0.a1)	Pp06	23773387	23777054
Prupe.6G237600	Prunus persica Whole Genome Assembly v2.0 & Annotation v2.1 (v2.0.a1)	Pp06	23778506	23779943
Prupe.6G237600.1	Prunus persica Whole Genome Assembly v2.0 & Annotation v2.1 (v2.0.a1)	Pp06	23778506	23779943
Prupe.6G237700	Prunus persica Whole Genome Assembly v2.0 & Annotation v2.1 (v2.0.a1)	Pp06	23782125	23783042
Prupe.6G237700.1	Prunus persica Whole Genome Assembly v2.0 & Annotation v2.1 (v2.0.a1)	Pp06	23782125	23783042
Prupe.6G237800	Prunus persica Whole Genome Assembly v2.0 & Annotation v2.1 (v2.0.a1)	Pp06	23783556	23785462
Prupe.6G237800.1	Prunus persica Whole Genome Assembly v2.0 & Annotation v2.1 (v2.0.a1)	Pp06	23783556	23785462
Prupe.6G237900	Prunus persica Whole Genome Assembly v2.0 & Annotation v2.1 (v2.0.a1)	Pp06	23785463	23786743
Prupe.6G237900.1	Prunus persica Whole Genome Assembly v2.0 & Annotation v2.1 (v2.0.a1)	Pp06	23785463	23786743
Prupe.6G238000	Prunus persica Whole Genome Assembly v2.0 & Annotation v2.1 (v2.0.a1)	Pp06	23785489	23785689
Prupe.6G238000.1	Prunus persica Whole Genome Assembly v2.0 & Annotation v2.1 (v2.0.a1)	Pp06	23785489	23785689
Prupe.6G238100	Prunus persica Whole Genome Assembly v2.0 & Annotation v2.1 (v2.0.a1)	Pp06	23798954	23803685
Prupe.6G238100.1	Prunus persica Whole Genome Assembly v2.0 & Annotation v2.1 (v2.0.a1)	Pp06	23798954	23803685
Prupe.6G238100.2	Prunus persica Whole Genome Assembly v2.0 & Annotation v2.1 (v2.0.a1)	Pp06	23799041	23803675
Prupe.6G238200	Prunus persica Whole Genome Assembly v2.0 & Annotation v2.1 (v2.0.a1)	Pp06	23803840	23809749
Prupe.6G238200.1	Prunus persica Whole Genome Assembly v2.0 & Annotation v2.1 (v2.0.a1)	Pp06	23803840	23809749
Prupe.6G238200.2	Prunus persica Whole Genome Assembly v2.0 & Annotation v2.1 (v2.0.a1)	Pp06	23803840	23809749
Prupe.6G238300	Prunus persica Whole Genome Assembly v2.0 & Annotation v2.1 (v2.0.a1)	Pp06	23811224	23812232
Prupe.6G238300.1	Prunus persica Whole Genome Assembly v2.0 & Annotation v2.1 (v2.0.a1)	Pp06	23811224	23812232
Prupe.6G238400	Prunus persica Whole Genome Assembly v2.0 & Annotation v2.1 (v2.0.a1)	Pp06	23812658	23817344
Prupe.6G238400.1	Prunus persica Whole Genome Assembly v2.0 & Annotation v2.1 (v2.0.a1)	Pp06	23812658	23817344
Prupe.6G238500	Prunus persica Whole Genome Assembly v2.0 & Annotation v2.1 (v2.0.a1)	Pp06	23821247	23824163
Prupe.6G238500.1	Prunus persica Whole Genome Assembly v2.0 & Annotation v2.1 (v2.0.a1)	Pp06	23821247	23824163
Prupe.6G238600	Prunus persica Whole Genome Assembly v2.0 & Annotation v2.1 (v2.0.a1)	Pp06	23830614	23832830
Prupe.6G238600.1	Prunus persica Whole Genome Assembly v2.0 & Annotation v2.1 (v2.0.a1)	Pp06	23830614	23832830
Prupe.6G238700	Prunus persica Whole Genome Assembly v2.0 & Annotation v2.1 (v2.0.a1)	Pp06	23833002	23835632
Prupe.6G238700.1	Prunus persica Whole Genome Assembly v2.0 & Annotation v2.1 (v2.0.a1)	Pp06	23833002	23835632
Prupe.6G238800	Prunus persica Whole Genome Assembly v2.0 & Annotation v2.1 (v2.0.a1)	Pp06	23839031	23846300
Prupe.6G238800.1	Prunus persica Whole Genome Assembly v2.0 & Annotation v2.1 (v2.0.a1)	Pp06	23839031	23846300
Prupe.6G238900	Prunus persica Whole Genome Assembly v2.0 & Annotation v2.1 (v2.0.a1)	Pp06	23847547	23849454
Prupe.6G238900.1	Prunus persica Whole Genome Assembly v2.0 & Annotation v2.1 (v2.0.a1)	Pp06	23847547	23849176
Prupe.6G238900.2	Prunus persica Whole Genome Assembly v2.0 & Annotation v2.1 (v2.0.a1)	Pp06	23847547	23849454
Prupe.6G238900.3	Prunus persica Whole Genome Assembly v2.0 & Annotation v2.1 (v2.0.a1)	Pp06	23847547	23849176
Prupe.6G239000	Prunus persica Whole Genome Assembly v2.0 & Annotation v2.1 (v2.0.a1)	Pp06	23851139	23856276
Prupe.6G239000.1	Prunus persica Whole Genome Assembly v2.0 & Annotation v2.1 (v2.0.a1)	Pp06	23851139	23856276
Prupe.6G239100	Prunus persica Whole Genome Assembly v2.0 & Annotation v2.1 (v2.0.a1)	Pp06	23868450	23871382
Prupe.6G239100.1	Prunus persica Whole Genome Assembly v2.0 & Annotation v2.1 (v2.0.a1)	Pp06	23868450	23871382
Prupe.6G239200	Prunus persica Whole Genome Assembly v2.0 & Annotation v2.1 (v2.0.a1)	Pp06	23873514	23877437
Prupe.6G239200.1	Prunus persica Whole Genome Assembly v2.0 & Annotation v2.1 (v2.0.a1)	Pp06	23873514	23877437
Prupe.6G239300	Prunus persica Whole Genome Assembly v2.0 & Annotation v2.1 (v2.0.a1)	Pp06	23877491	23879406
Prupe.6G239300.1	Prunus persica Whole Genome Assembly v2.0 & Annotation v2.1 (v2.0.a1)	Pp06	23877491	23879406
Prupe.6G239400	Prunus persica Whole Genome Assembly v2.0 & Annotation v2.1 (v2.0.a1)	Pp06	23882663	23885531
Prupe.6G239400.1	Prunus persica Whole Genome Assembly v2.0 & Annotation v2.1 (v2.0.a1)	Pp06	23882663	23885531
Prupe.6G239400.2	Prunus persica Whole Genome Assembly v2.0 & Annotation v2.1 (v2.0.a1)	Pp06	23882733	23885446
Prupe.6G239500	Prunus persica Whole Genome Assembly v2.0 & Annotation v2.1 (v2.0.a1)	Pp06	23888120	23891574
Prupe.6G239500.1	Prunus persica Whole Genome Assembly v2.0 & Annotation v2.1 (v2.0.a1)	Pp06	23888120	23891574
Prupe.6G239600	Prunus persica Whole Genome Assembly v2.0 & Annotation v2.1 (v2.0.a1)	Pp06	23893329	23895542
Prupe.6G239600.1	Prunus persica Whole Genome Assembly v2.0 & Annotation v2.1 (v2.0.a1)	Pp06	23893329	23895542
Prupe.6G239700	Prunus persica Whole Genome Assembly v2.0 & Annotation v2.1 (v2.0.a1)	Pp06	23895774	23899360
Prupe.6G239700.1	Prunus persica Whole Genome Assembly v2.0 & Annotation v2.1 (v2.0.a1)	Pp06	23895774	23899360
Prupe.6G239800	Prunus persica Whole Genome Assembly v2.0 & Annotation v2.1 (v2.0.a1)	Pp06	23901116	23904120
Prupe.6G239800.1	Prunus persica Whole Genome Assembly v2.0 & Annotation v2.1 (v2.0.a1)	Pp06	23901116	23904120
Prupe.6G239900	Prunus persica Whole Genome Assembly v2.0 & Annotation v2.1 (v2.0.a1)	Pp06	23905039	23907315
Prupe.6G239900.1	Prunus persica Whole Genome Assembly v2.0 & Annotation v2.1 (v2.0.a1)	Pp06	23905039	23907315
Prupe.6G240000	Prunus persica Whole Genome Assembly v2.0 & Annotation v2.1 (v2.0.a1)	Pp06	23907592	23912189
Prupe.6G240000.1	Prunus persica Whole Genome Assembly v2.0 & Annotation v2.1 (v2.0.a1)	Pp06	23907592	23912189
Prupe.6G240000.2	Prunus persica Whole Genome Assembly v2.0 & Annotation v2.1 (v2.0.a1)	Pp06	23907592	23912189
Prupe.6G240100	Prunus persica Whole Genome Assembly v2.0 & Annotation v2.1 (v2.0.a1)	Pp06	23912551	23917826
Prupe.6G240100.1	Prunus persica Whole Genome Assembly v2.0 & Annotation v2.1 (v2.0.a1)	Pp06	23912551	23917826
Prupe.6G240100.2	Prunus persica Whole Genome Assembly v2.0 & Annotation v2.1 (v2.0.a1)	Pp06	23912551	23917826
Prupe.6G240100.3	Prunus persica Whole Genome Assembly v2.0 & Annotation v2.1 (v2.0.a1)	Pp06	23912551	23917559
Prupe.6G240200	Prunus persica Whole Genome Assembly v2.0 & Annotation v2.1 (v2.0.a1)	Pp06	23918181	23921304
Prupe.6G240200.1	Prunus persica Whole Genome Assembly v2.0 & Annotation v2.1 (v2.0.a1)	Pp06	23918181	23921304
Prupe.6G240300	Prunus persica Whole Genome Assembly v2.0 & Annotation v2.1 (v2.0.a1)	Pp06	23921895	23925720
Prupe.6G240300.1	Prunus persica Whole Genome Assembly v2.0 & Annotation v2.1 (v2.0.a1)	Pp06	23921895	23925720
Prupe.6G240400	Prunus persica Whole Genome Assembly v2.0 & Annotation v2.1 (v2.0.a1)	Pp06	23926580	23928705
Prupe.6G240400.1	Prunus persica Whole Genome Assembly v2.0 & Annotation v2.1 (v2.0.a1)	Pp06	23926580	23928705
Prupe.6G240500	Prunus persica Whole Genome Assembly v2.0 & Annotation v2.1 (v2.0.a1)	Pp06	23931104	23932170
Prupe.6G240500.1	Prunus persica Whole Genome Assembly v2.0 & Annotation v2.1 (v2.0.a1)	Pp06	23931104	23932170
Prupe.6G240500.2	Prunus persica Whole Genome Assembly v2.0 & Annotation v2.1 (v2.0.a1)	Pp06	23931104	23932170
Prupe.6G240600	Prunus persica Whole Genome Assembly v2.0 & Annotation v2.1 (v2.0.a1)	Pp06	23935558	23938280
Prupe.6G240600.1	Prunus persica Whole Genome Assembly v2.0 & Annotation v2.1 (v2.0.a1)	Pp06	23935558	23938280
Prupe.6G240600.2	Prunus persica Whole Genome Assembly v2.0 & Annotation v2.1 (v2.0.a1)	Pp06	23935566	23938169
Prupe.6G240700	Prunus persica Whole Genome Assembly v2.0 & Annotation v2.1 (v2.0.a1)	Pp06	23951909	23954324
Prupe.6G240700.1	Prunus persica Whole Genome Assembly v2.0 & Annotation v2.1 (v2.0.a1)	Pp06	23951909	23954324
Prupe.6G240800	Prunus persica Whole Genome Assembly v2.0 & Annotation v2.1 (v2.0.a1)	Pp06	23954348	23958824
Prupe.6G240800.1	Prunus persica Whole Genome Assembly v2.0 & Annotation v2.1 (v2.0.a1)	Pp06	23954348	23958824
Prupe.6G240800.2	Prunus persica Whole Genome Assembly v2.0 & Annotation v2.1 (v2.0.a1)	Pp06	23954348	23958824
Prupe.6G240800.3	Prunus persica Whole Genome Assembly v2.0 & Annotation v2.1 (v2.0.a1)	Pp06	23954348	23958824
Prupe.6G240800.4	Prunus persica Whole Genome Assembly v2.0 & Annotation v2.1 (v2.0.a1)	Pp06	23954348	23958114
Prupe.6G240900	Prunus persica Whole Genome Assembly v2.0 & Annotation v2.1 (v2.0.a1)	Pp06	23977922	23979191
Prupe.6G240900.1	Prunus persica Whole Genome Assembly v2.0 & Annotation v2.1 (v2.0.a1)	Pp06	23977922	23979191
Prupe.6G241000	Prunus persica Whole Genome Assembly v2.0 & Annotation v2.1 (v2.0.a1)	Pp06	23982256	23983188
Prupe.6G241000.1	Prunus persica Whole Genome Assembly v2.0 & Annotation v2.1 (v2.0.a1)	Pp06	23982256	23983188
Prupe.6G241100	Prunus persica Whole Genome Assembly v2.0 & Annotation v2.1 (v2.0.a1)	Pp06	23983601	23983988
Prupe.6G241100.1	Prunus persica Whole Genome Assembly v2.0 & Annotation v2.1 (v2.0.a1)	Pp06	23983601	23983988
Prupe.6G241200	Prunus persica Whole Genome Assembly v2.0 & Annotation v2.1 (v2.0.a1)	Pp06	23986190	23990799
Prupe.6G241200.1	Prunus persica Whole Genome Assembly v2.0 & Annotation v2.1 (v2.0.a1)	Pp06	23986255	23990799
Prupe.6G241200.2	Prunus persica Whole Genome Assembly v2.0 & Annotation v2.1 (v2.0.a1)	Pp06	23986190	23990799
Prupe.6G241200.3	Prunus persica Whole Genome Assembly v2.0 & Annotation v2.1 (v2.0.a1)	Pp06	23986191	23990799
Prupe.6G241200.4	Prunus persica Whole Genome Assembly v2.0 & Annotation v2.1 (v2.0.a1)	Pp06	23986255	23990799
Prupe.6G241200.5	Prunus persica Whole Genome Assembly v2.0 & Annotation v2.1 (v2.0.a1)	Pp06	23986255	23990799
Prupe.6G241200.6	Prunus persica Whole Genome Assembly v2.0 & Annotation v2.1 (v2.0.a1)	Pp06	23988024	23990799
Prupe.6G241200.7	Prunus persica Whole Genome Assembly v2.0 & Annotation v2.1 (v2.0.a1)	Pp06	23988106	23990799
Prupe.6G241300	Prunus persica Whole Genome Assembly v2.0 & Annotation v2.1 (v2.0.a1)	Pp06	23990853	23995530
Prupe.6G241300.1	Prunus persica Whole Genome Assembly v2.0 & Annotation v2.1 (v2.0.a1)	Pp06	23990937	23995412
Prupe.6G241300.2	Prunus persica Whole Genome Assembly v2.0 & Annotation v2.1 (v2.0.a1)	Pp06	23990853	23995530
Prupe.6G241300.3	Prunus persica Whole Genome Assembly v2.0 & Annotation v2.1 (v2.0.a1)	Pp06	23990937	23995412
Prupe.6G241400	Prunus persica Whole Genome Assembly v2.0 & Annotation v2.1 (v2.0.a1)	Pp06	23996066	23999699
Prupe.6G241400.1	Prunus persica Whole Genome Assembly v2.0 & Annotation v2.1 (v2.0.a1)	Pp06	23996066	23999699
Prupe.6G241500	Prunus persica Whole Genome Assembly v2.0 & Annotation v2.1 (v2.0.a1)	Pp06	24000588	24005943
Prupe.6G241500.1	Prunus persica Whole Genome Assembly v2.0 & Annotation v2.1 (v2.0.a1)	Pp06	24000588	24005943
Prupe.6G241500.2	Prunus persica Whole Genome Assembly v2.0 & Annotation v2.1 (v2.0.a1)	Pp06	24000588	24005943
Prupe.6G241600	Prunus persica Whole Genome Assembly v2.0 & Annotation v2.1 (v2.0.a1)	Pp06	24006111	24008530
Prupe.6G241600.1	Prunus persica Whole Genome Assembly v2.0 & Annotation v2.1 (v2.0.a1)	Pp06	24006111	24008530
Prupe.6G241700	Prunus persica Whole Genome Assembly v2.0 & Annotation v2.1 (v2.0.a1)	Pp06	24009187	24017398
Prupe.6G241700.1	Prunus persica Whole Genome Assembly v2.0 & Annotation v2.1 (v2.0.a1)	Pp06	24009187	24017398
Prupe.6G241700.2	Prunus persica Whole Genome Assembly v2.0 & Annotation v2.1 (v2.0.a1)	Pp06	24009299	24017378
Prupe.6G241800	Prunus persica Whole Genome Assembly v2.0 & Annotation v2.1 (v2.0.a1)	Pp06	24019312	24022272
Prupe.6G241800.1	Prunus persica Whole Genome Assembly v2.0 & Annotation v2.1 (v2.0.a1)	Pp06	24020199	24022272
Prupe.6G241800.2	Prunus persica Whole Genome Assembly v2.0 & Annotation v2.1 (v2.0.a1)	Pp06	24019312	24022272
Prupe.6G241800.3	Prunus persica Whole Genome Assembly v2.0 & Annotation v2.1 (v2.0.a1)	Pp06	24019312	24022272
Prupe.6G241800.4	Prunus persica Whole Genome Assembly v2.0 & Annotation v2.1 (v2.0.a1)	Pp06	24019657	24022084
Prupe.6G241800.5	Prunus persica Whole Genome Assembly v2.0 & Annotation v2.1 (v2.0.a1)	Pp06	24020199	24022272
Prupe.6G241900	Prunus persica Whole Genome Assembly v2.0 & Annotation v2.1 (v2.0.a1)	Pp06	24023003	24029849
Prupe.6G241900.1	Prunus persica Whole Genome Assembly v2.0 & Annotation v2.1 (v2.0.a1)	Pp06	24023003	24029849
Prupe.6G241900.2	Prunus persica Whole Genome Assembly v2.0 & Annotation v2.1 (v2.0.a1)	Pp06	24023242	24029781
Prupe.6G242000	Prunus persica Whole Genome Assembly v2.0 & Annotation v2.1 (v2.0.a1)	Pp06	24046757	24049337
Prupe.6G242000.1	Prunus persica Whole Genome Assembly v2.0 & Annotation v2.1 (v2.0.a1)	Pp06	24046757	24049337
Prupe.6G242100	Prunus persica Whole Genome Assembly v2.0 & Annotation v2.1 (v2.0.a1)	Pp06	24051999	24053093
Prupe.6G242100.1	Prunus persica Whole Genome Assembly v2.0 & Annotation v2.1 (v2.0.a1)	Pp06	24051999	24053093
Prupe.6G242200	Prunus persica Whole Genome Assembly v2.0 & Annotation v2.1 (v2.0.a1)	Pp06	24057520	24060068
Prupe.6G242200.1	Prunus persica Whole Genome Assembly v2.0 & Annotation v2.1 (v2.0.a1)	Pp06	24057520	24060068
Prupe.6G242300	Prunus persica Whole Genome Assembly v2.0 & Annotation v2.1 (v2.0.a1)	Pp06	24065194	24072308
Prupe.6G242300.1	Prunus persica Whole Genome Assembly v2.0 & Annotation v2.1 (v2.0.a1)	Pp06	24065194	24072308
Prupe.6G242300.2	Prunus persica Whole Genome Assembly v2.0 & Annotation v2.1 (v2.0.a1)	Pp06	24065194	24070902
Prupe.6G242400	Prunus persica Whole Genome Assembly v2.0 & Annotation v2.1 (v2.0.a1)	Pp06	24074260	24078025
Prupe.6G242400.1	Prunus persica Whole Genome Assembly v2.0 & Annotation v2.1 (v2.0.a1)	Pp06	24074260	24078025
Prupe.6G242400.2	Prunus persica Whole Genome Assembly v2.0 & Annotation v2.1 (v2.0.a1)	Pp06	24074260	24078025
Prupe.6G242500	Prunus persica Whole Genome Assembly v2.0 & Annotation v2.1 (v2.0.a1)	Pp06	24080147	24080759
Prupe.6G242500.1	Prunus persica Whole Genome Assembly v2.0 & Annotation v2.1 (v2.0.a1)	Pp06	24080147	24080759
Prupe.6G242600	Prunus persica Whole Genome Assembly v2.0 & Annotation v2.1 (v2.0.a1)	Pp06	24101003	24103423
Prupe.6G242600.1	Prunus persica Whole Genome Assembly v2.0 & Annotation v2.1 (v2.0.a1)	Pp06	24101003	24103423
Prupe.6G242700	Prunus persica Whole Genome Assembly v2.0 & Annotation v2.1 (v2.0.a1)	Pp06	24104546	24108026
Prupe.6G242700.1	Prunus persica Whole Genome Assembly v2.0 & Annotation v2.1 (v2.0.a1)	Pp06	24104546	24108026
Prupe.6G242700.2	Prunus persica Whole Genome Assembly v2.0 & Annotation v2.1 (v2.0.a1)	Pp06	24104546	24108026
Prupe.6G242800	Prunus persica Whole Genome Assembly v2.0 & Annotation v2.1 (v2.0.a1)	Pp06	24109332	24111816
Prupe.6G242800.1	Prunus persica Whole Genome Assembly v2.0 & Annotation v2.1 (v2.0.a1)	Pp06	24109332	24111816
Prupe.6G242900	Prunus persica Whole Genome Assembly v2.0 & Annotation v2.1 (v2.0.a1)	Pp06	24113611	24114358
Prupe.6G242900.1	Prunus persica Whole Genome Assembly v2.0 & Annotation v2.1 (v2.0.a1)	Pp06	24113611	24114358
Prupe.6G243000	Prunus persica Whole Genome Assembly v2.0 & Annotation v2.1 (v2.0.a1)	Pp06	24116675	24119542
Prupe.6G243000.1	Prunus persica Whole Genome Assembly v2.0 & Annotation v2.1 (v2.0.a1)	Pp06	24116675	24119542
Prupe.6G243000.2	Prunus persica Whole Genome Assembly v2.0 & Annotation v2.1 (v2.0.a1)	Pp06	24116675	24119542
Prupe.6G243100	Prunus persica Whole Genome Assembly v2.0 & Annotation v2.1 (v2.0.a1)	Pp06	24120325	24125688
Prupe.6G243100.1	Prunus persica Whole Genome Assembly v2.0 & Annotation v2.1 (v2.0.a1)	Pp06	24120325	24125688
Prupe.6G243200	Prunus persica Whole Genome Assembly v2.0 & Annotation v2.1 (v2.0.a1)	Pp06	24125872	24127203
Prupe.6G243200.1	Prunus persica Whole Genome Assembly v2.0 & Annotation v2.1 (v2.0.a1)	Pp06	24125872	24127203
Prupe.6G243300	Prunus persica Whole Genome Assembly v2.0 & Annotation v2.1 (v2.0.a1)	Pp06	24127798	24128103
Prupe.6G243300.1	Prunus persica Whole Genome Assembly v2.0 & Annotation v2.1 (v2.0.a1)	Pp06	24127798	24128103
Prupe.6G243400	Prunus persica Whole Genome Assembly v2.0 & Annotation v2.1 (v2.0.a1)	Pp06	24129179	24133237
Prupe.6G243400.1	Prunus persica Whole Genome Assembly v2.0 & Annotation v2.1 (v2.0.a1)	Pp06	24129179	24133237
Prupe.6G243500	Prunus persica Whole Genome Assembly v2.0 & Annotation v2.1 (v2.0.a1)	Pp06	24138555	24142477
Prupe.6G243500.1	Prunus persica Whole Genome Assembly v2.0 & Annotation v2.1 (v2.0.a1)	Pp06	24138555	24142477
Prupe.6G243600	Prunus persica Whole Genome Assembly v2.0 & Annotation v2.1 (v2.0.a1)	Pp06	24142593	24145178
Prupe.6G243600.1	Prunus persica Whole Genome Assembly v2.0 & Annotation v2.1 (v2.0.a1)	Pp06	24142593	24145178
Prupe.6G243700	Prunus persica Whole Genome Assembly v2.0 & Annotation v2.1 (v2.0.a1)	Pp06	24152368	24160490
Prupe.6G243700.1	Prunus persica Whole Genome Assembly v2.0 & Annotation v2.1 (v2.0.a1)	Pp06	24152368	24160490
Prupe.6G243800	Prunus persica Whole Genome Assembly v2.0 & Annotation v2.1 (v2.0.a1)	Pp06	24165753	24169220
Prupe.6G243800.1	Prunus persica Whole Genome Assembly v2.0 & Annotation v2.1 (v2.0.a1)	Pp06	24165753	24169220
Prupe.6G243900	Prunus persica Whole Genome Assembly v2.0 & Annotation v2.1 (v2.0.a1)	Pp06	24170264	24174163
Prupe.6G243900.1	Prunus persica Whole Genome Assembly v2.0 & Annotation v2.1 (v2.0.a1)	Pp06	24170264	24174163
Prupe.6G244000	Prunus persica Whole Genome Assembly v2.0 & Annotation v2.1 (v2.0.a1)	Pp06	24174853	24177827
Prupe.6G244000.1	Prunus persica Whole Genome Assembly v2.0 & Annotation v2.1 (v2.0.a1)	Pp06	24174855	24177827
Prupe.6G244000.2	Prunus persica Whole Genome Assembly v2.0 & Annotation v2.1 (v2.0.a1)	Pp06	24174853	24177827
Prupe.6G244000.3	Prunus persica Whole Genome Assembly v2.0 & Annotation v2.1 (v2.0.a1)	Pp06	24174853	24177827
Prupe.6G244000.4	Prunus persica Whole Genome Assembly v2.0 & Annotation v2.1 (v2.0.a1)	Pp06	24174855	24177827
Prupe.6G244000.5	Prunus persica Whole Genome Assembly v2.0 & Annotation v2.1 (v2.0.a1)	Pp06	24175149	24177708
Prupe.6G244100	Prunus persica Whole Genome Assembly v2.0 & Annotation v2.1 (v2.0.a1)	Pp06	24177908	24181014
Prupe.6G244100.1	Prunus persica Whole Genome Assembly v2.0 & Annotation v2.1 (v2.0.a1)	Pp06	24177908	24181014
Prupe.6G244100.2	Prunus persica Whole Genome Assembly v2.0 & Annotation v2.1 (v2.0.a1)	Pp06	24177908	24181014
Prupe.6G244200	Prunus persica Whole Genome Assembly v2.0 & Annotation v2.1 (v2.0.a1)	Pp06	24182369	24188552
Prupe.6G244200.1	Prunus persica Whole Genome Assembly v2.0 & Annotation v2.1 (v2.0.a1)	Pp06	24182369	24188552
Prupe.6G244200.2	Prunus persica Whole Genome Assembly v2.0 & Annotation v2.1 (v2.0.a1)	Pp06	24182775	24188253
Prupe.6G244200.3	Prunus persica Whole Genome Assembly v2.0 & Annotation v2.1 (v2.0.a1)	Pp06	24182775	24188253
Prupe.6G244200.4	Prunus persica Whole Genome Assembly v2.0 & Annotation v2.1 (v2.0.a1)	Pp06	24183379	24188248
Prupe.6G244300	Prunus persica Whole Genome Assembly v2.0 & Annotation v2.1 (v2.0.a1)	Pp06	24197923	24203322
Prupe.6G244300.1	Prunus persica Whole Genome Assembly v2.0 & Annotation v2.1 (v2.0.a1)	Pp06	24197930	24203246
Prupe.6G244300.2	Prunus persica Whole Genome Assembly v2.0 & Annotation v2.1 (v2.0.a1)	Pp06	24197923	24203322
Prupe.6G244300.3	Prunus persica Whole Genome Assembly v2.0 & Annotation v2.1 (v2.0.a1)	Pp06	24197923	24203311
Prupe.6G244300.4	Prunus persica Whole Genome Assembly v2.0 & Annotation v2.1 (v2.0.a1)	Pp06	24197930	24203246
Prupe.6G244300.5	Prunus persica Whole Genome Assembly v2.0 & Annotation v2.1 (v2.0.a1)	Pp06	24197930	24203246
Prupe.6G244400	Prunus persica Whole Genome Assembly v2.0 & Annotation v2.1 (v2.0.a1)	Pp06	24205395	24208702
Prupe.6G244400.1	Prunus persica Whole Genome Assembly v2.0 & Annotation v2.1 (v2.0.a1)	Pp06	24205395	24208702
Prupe.6G244400.2	Prunus persica Whole Genome Assembly v2.0 & Annotation v2.1 (v2.0.a1)	Pp06	24205776	24208702
Prupe.6G244500	Prunus persica Whole Genome Assembly v2.0 & Annotation v2.1 (v2.0.a1)	Pp06	24209221	24210911
Prupe.6G244500.1	Prunus persica Whole Genome Assembly v2.0 & Annotation v2.1 (v2.0.a1)	Pp06	24209221	24210911
Prupe.6G244600	Prunus persica Whole Genome Assembly v2.0 & Annotation v2.1 (v2.0.a1)	Pp06	24211562	24219458
Prupe.6G244600.1	Prunus persica Whole Genome Assembly v2.0 & Annotation v2.1 (v2.0.a1)	Pp06	24211562	24219043
Prupe.6G244600.2	Prunus persica Whole Genome Assembly v2.0 & Annotation v2.1 (v2.0.a1)	Pp06	24211595	24219458
Prupe.6G244600.3	Prunus persica Whole Genome Assembly v2.0 & Annotation v2.1 (v2.0.a1)	Pp06	24211595	24219457
Prupe.6G244600.4	Prunus persica Whole Genome Assembly v2.0 & Annotation v2.1 (v2.0.a1)	Pp06	24211563	24219042
Prupe.6G244600.5	Prunus persica Whole Genome Assembly v2.0 & Annotation v2.1 (v2.0.a1)	Pp06	24214598	24219457
Prupe.6G244700	Prunus persica Whole Genome Assembly v2.0 & Annotation v2.1 (v2.0.a1)	Pp06	24221968	24224309
Prupe.6G244700.1	Prunus persica Whole Genome Assembly v2.0 & Annotation v2.1 (v2.0.a1)	Pp06	24221968	24224309
Prupe.6G244800	Prunus persica Whole Genome Assembly v2.0 & Annotation v2.1 (v2.0.a1)	Pp06	24226101	24230282
Prupe.6G244800.1	Prunus persica Whole Genome Assembly v2.0 & Annotation v2.1 (v2.0.a1)	Pp06	24226101	24230282
Prupe.6G244800.2	Prunus persica Whole Genome Assembly v2.0 & Annotation v2.1 (v2.0.a1)	Pp06	24226101	24230257
Prupe.6G244800.3	Prunus persica Whole Genome Assembly v2.0 & Annotation v2.1 (v2.0.a1)	Pp06	24226101	24230257
Prupe.6G244800.4	Prunus persica Whole Genome Assembly v2.0 & Annotation v2.1 (v2.0.a1)	Pp06	24226101	24230257
Prupe.6G244800.5	Prunus persica Whole Genome Assembly v2.0 & Annotation v2.1 (v2.0.a1)	Pp06	24226101	24230257
Prupe.6G244800.6	Prunus persica Whole Genome Assembly v2.0 & Annotation v2.1 (v2.0.a1)	Pp06	24226101	24230257
Prupe.6G244800.7	Prunus persica Whole Genome Assembly v2.0 & Annotation v2.1 (v2.0.a1)	Pp06	24226169	24230257
Prupe.6G244800.8	Prunus persica Whole Genome Assembly v2.0 & Annotation v2.1 (v2.0.a1)	Pp06	24226169	24230257
Prupe.6G244800.9	Prunus persica Whole Genome Assembly v2.0 & Annotation v2.1 (v2.0.a1)	Pp06	24226877	24230257
Prupe.6G244900	Prunus persica Whole Genome Assembly v2.0 & Annotation v2.1 (v2.0.a1)	Pp06	24234540	24237612
Prupe.6G244900.1	Prunus persica Whole Genome Assembly v2.0 & Annotation v2.1 (v2.0.a1)	Pp06	24234540	24237612
Prupe.6G244900.2	Prunus persica Whole Genome Assembly v2.0 & Annotation v2.1 (v2.0.a1)	Pp06	24234540	24237587
Prupe.6G245000	Prunus persica Whole Genome Assembly v2.0 & Annotation v2.1 (v2.0.a1)	Pp06	24236224	24240454
Prupe.6G245000.1	Prunus persica Whole Genome Assembly v2.0 & Annotation v2.1 (v2.0.a1)	Pp06	24236224	24240454
Prupe.6G245100	Prunus persica Whole Genome Assembly v2.0 & Annotation v2.1 (v2.0.a1)	Pp06	24244378	24253502
Prupe.6G245100.1	Prunus persica Whole Genome Assembly v2.0 & Annotation v2.1 (v2.0.a1)	Pp06	24244378	24253502
Prupe.6G245200	Prunus persica Whole Genome Assembly v2.0 & Annotation v2.1 (v2.0.a1)	Pp06	24254391	24256443
Prupe.6G245200.1	Prunus persica Whole Genome Assembly v2.0 & Annotation v2.1 (v2.0.a1)	Pp06	24254391	24256443
Prupe.6G245300	Prunus persica Whole Genome Assembly v2.0 & Annotation v2.1 (v2.0.a1)	Pp06	24257380	24260759
Prupe.6G245300.1	Prunus persica Whole Genome Assembly v2.0 & Annotation v2.1 (v2.0.a1)	Pp06	24257380	24260759
Prupe.6G245400	Prunus persica Whole Genome Assembly v2.0 & Annotation v2.1 (v2.0.a1)	Pp06	24260845	24262623
Prupe.6G245400.1	Prunus persica Whole Genome Assembly v2.0 & Annotation v2.1 (v2.0.a1)	Pp06	24261041	24262612
Prupe.6G245400.2	Prunus persica Whole Genome Assembly v2.0 & Annotation v2.1 (v2.0.a1)	Pp06	24260845	24262623
Prupe.6G245500	Prunus persica Whole Genome Assembly v2.0 & Annotation v2.1 (v2.0.a1)	Pp06	24262652	24264780
Prupe.6G245500.1	Prunus persica Whole Genome Assembly v2.0 & Annotation v2.1 (v2.0.a1)	Pp06	24262652	24264780
Prupe.6G245600	Prunus persica Whole Genome Assembly v2.0 & Annotation v2.1 (v2.0.a1)	Pp06	24275569	24277871
Prupe.6G245600.1	Prunus persica Whole Genome Assembly v2.0 & Annotation v2.1 (v2.0.a1)	Pp06	24275569	24277871
Prupe.6G245700	Prunus persica Whole Genome Assembly v2.0 & Annotation v2.1 (v2.0.a1)	Pp06	24279315	24281359
Prupe.6G245700.1	Prunus persica Whole Genome Assembly v2.0 & Annotation v2.1 (v2.0.a1)	Pp06	24279315	24281359
Prupe.6G245800	Prunus persica Whole Genome Assembly v2.0 & Annotation v2.1 (v2.0.a1)	Pp06	24281423	24283829
Prupe.6G245800.1	Prunus persica Whole Genome Assembly v2.0 & Annotation v2.1 (v2.0.a1)	Pp06	24281423	24283829
Prupe.6G245900	Prunus persica Whole Genome Assembly v2.0 & Annotation v2.1 (v2.0.a1)	Pp06	24285369	24286854
Prupe.6G245900.1	Prunus persica Whole Genome Assembly v2.0 & Annotation v2.1 (v2.0.a1)	Pp06	24285369	24286854
Prupe.6G246000	Prunus persica Whole Genome Assembly v2.0 & Annotation v2.1 (v2.0.a1)	Pp06	24286863	24289498
Prupe.6G246000.1	Prunus persica Whole Genome Assembly v2.0 & Annotation v2.1 (v2.0.a1)	Pp06	24286863	24289498
Prupe.6G246100	Prunus persica Whole Genome Assembly v2.0 & Annotation v2.1 (v2.0.a1)	Pp06	24290736	24294145
Prupe.6G246100.1	Prunus persica Whole Genome Assembly v2.0 & Annotation v2.1 (v2.0.a1)	Pp06	24290737	24294145
Prupe.6G246100.2	Prunus persica Whole Genome Assembly v2.0 & Annotation v2.1 (v2.0.a1)	Pp06	24290736	24294145
Prupe.6G246100.3	Prunus persica Whole Genome Assembly v2.0 & Annotation v2.1 (v2.0.a1)	Pp06	24290736	24293397
Prupe.6G246200	Prunus persica Whole Genome Assembly v2.0 & Annotation v2.1 (v2.0.a1)	Pp06	24294674	24298166
Prupe.6G246200.1	Prunus persica Whole Genome Assembly v2.0 & Annotation v2.1 (v2.0.a1)	Pp06	24294674	24298166
Prupe.6G246300	Prunus persica Whole Genome Assembly v2.0 & Annotation v2.1 (v2.0.a1)	Pp06	24300038	24306186
Prupe.6G246300.1	Prunus persica Whole Genome Assembly v2.0 & Annotation v2.1 (v2.0.a1)	Pp06	24300038	24306186
Prupe.6G246300.2	Prunus persica Whole Genome Assembly v2.0 & Annotation v2.1 (v2.0.a1)	Pp06	24300038	24306186
Prupe.6G246300.3	Prunus persica Whole Genome Assembly v2.0 & Annotation v2.1 (v2.0.a1)	Pp06	24302077	24306186
Prupe.6G246400	Prunus persica Whole Genome Assembly v2.0 & Annotation v2.1 (v2.0.a1)	Pp06	24315848	24316727
Prupe.6G246400.1	Prunus persica Whole Genome Assembly v2.0 & Annotation v2.1 (v2.0.a1)	Pp06	24315848	24316727
Prupe.6G246500	Prunus persica Whole Genome Assembly v2.0 & Annotation v2.1 (v2.0.a1)	Pp06	24319139	24322648
Prupe.6G246500.1	Prunus persica Whole Genome Assembly v2.0 & Annotation v2.1 (v2.0.a1)	Pp06	24319139	24322648
Prupe.6G246600	Prunus persica Whole Genome Assembly v2.0 & Annotation v2.1 (v2.0.a1)	Pp06	24323768	24329367
Prupe.6G246600.1	Prunus persica Whole Genome Assembly v2.0 & Annotation v2.1 (v2.0.a1)	Pp06	24323768	24329367
Prupe.6G246600.2	Prunus persica Whole Genome Assembly v2.0 & Annotation v2.1 (v2.0.a1)	Pp06	24323768	24329367
Prupe.6G246700	Prunus persica Whole Genome Assembly v2.0 & Annotation v2.1 (v2.0.a1)	Pp06	24329903	24338137
Prupe.6G246700.1	Prunus persica Whole Genome Assembly v2.0 & Annotation v2.1 (v2.0.a1)	Pp06	24329903	24338137
Prupe.6G246700.2	Prunus persica Whole Genome Assembly v2.0 & Annotation v2.1 (v2.0.a1)	Pp06	24331401	24338137
Prupe.6G246800	Prunus persica Whole Genome Assembly v2.0 & Annotation v2.1 (v2.0.a1)	Pp06	24340604	24342461
Prupe.6G246800.1	Prunus persica Whole Genome Assembly v2.0 & Annotation v2.1 (v2.0.a1)	Pp06	24340604	24342461
Prupe.6G246900	Prunus persica Whole Genome Assembly v2.0 & Annotation v2.1 (v2.0.a1)	Pp06	24345645	24349252
Prupe.6G246900.1	Prunus persica Whole Genome Assembly v2.0 & Annotation v2.1 (v2.0.a1)	Pp06	24345738	24349252
Prupe.6G246900.2	Prunus persica Whole Genome Assembly v2.0 & Annotation v2.1 (v2.0.a1)	Pp06	24345738	24349252
Prupe.6G246900.3	Prunus persica Whole Genome Assembly v2.0 & Annotation v2.1 (v2.0.a1)	Pp06	24345738	24349239
Prupe.6G246900.4	Prunus persica Whole Genome Assembly v2.0 & Annotation v2.1 (v2.0.a1)	Pp06	24345738	24349239
Prupe.6G246900.5	Prunus persica Whole Genome Assembly v2.0 & Annotation v2.1 (v2.0.a1)	Pp06	24345738	24349239
Prupe.6G246900.6	Prunus persica Whole Genome Assembly v2.0 & Annotation v2.1 (v2.0.a1)	Pp06	24345738	24349239
Prupe.6G246900.7	Prunus persica Whole Genome Assembly v2.0 & Annotation v2.1 (v2.0.a1)	Pp06	24345738	24349239
Prupe.6G246900.8	Prunus persica Whole Genome Assembly v2.0 & Annotation v2.1 (v2.0.a1)	Pp06	24345738	24349239
Prupe.6G246900.9	Prunus persica Whole Genome Assembly v2.0 & Annotation v2.1 (v2.0.a1)	Pp06	24345645	24348533
Prupe.6G247000	Prunus persica Whole Genome Assembly v2.0 & Annotation v2.1 (v2.0.a1)	Pp06	24350995	24355993
Prupe.6G247000.1	Prunus persica Whole Genome Assembly v2.0 & Annotation v2.1 (v2.0.a1)	Pp06	24350995	24355993
Prupe.6G247000.2	Prunus persica Whole Genome Assembly v2.0 & Annotation v2.1 (v2.0.a1)	Pp06	24350995	24355993
Prupe.6G247000.3	Prunus persica Whole Genome Assembly v2.0 & Annotation v2.1 (v2.0.a1)	Pp06	24350995	24355993
Prupe.6G247000.4	Prunus persica Whole Genome Assembly v2.0 & Annotation v2.1 (v2.0.a1)	Pp06	24350995	24355993
Prupe.6G247000.5	Prunus persica Whole Genome Assembly v2.0 & Annotation v2.1 (v2.0.a1)	Pp06	24350995	24355993
Prupe.6G247000.6	Prunus persica Whole Genome Assembly v2.0 & Annotation v2.1 (v2.0.a1)	Pp06	24350995	24355993
Prupe.6G247000.7	Prunus persica Whole Genome Assembly v2.0 & Annotation v2.1 (v2.0.a1)	Pp06	24351105	24355993
Prupe.6G247100	Prunus persica Whole Genome Assembly v2.0 & Annotation v2.1 (v2.0.a1)	Pp06	24357157	24360301
Prupe.6G247100.1	Prunus persica Whole Genome Assembly v2.0 & Annotation v2.1 (v2.0.a1)	Pp06	24357157	24360301
Prupe.6G247200	Prunus persica Whole Genome Assembly v2.0 & Annotation v2.1 (v2.0.a1)	Pp06	24361827	24363743
Prupe.6G247200.1	Prunus persica Whole Genome Assembly v2.0 & Annotation v2.1 (v2.0.a1)	Pp06	24361827	24363743
Prupe.6G247300	Prunus persica Whole Genome Assembly v2.0 & Annotation v2.1 (v2.0.a1)	Pp06	24371976	24376121
Prupe.6G247300.1	Prunus persica Whole Genome Assembly v2.0 & Annotation v2.1 (v2.0.a1)	Pp06	24371976	24376121
Prupe.6G247300.2	Prunus persica Whole Genome Assembly v2.0 & Annotation v2.1 (v2.0.a1)	Pp06	24372115	24376121
Prupe.6G247400	Prunus persica Whole Genome Assembly v2.0 & Annotation v2.1 (v2.0.a1)	Pp06	24380056	24382778
Prupe.6G247400.1	Prunus persica Whole Genome Assembly v2.0 & Annotation v2.1 (v2.0.a1)	Pp06	24380241	24382778
Prupe.6G247400.2	Prunus persica Whole Genome Assembly v2.0 & Annotation v2.1 (v2.0.a1)	Pp06	24380056	24382778
Prupe.6G247500	Prunus persica Whole Genome Assembly v2.0 & Annotation v2.1 (v2.0.a1)	Pp06	24383186	24383683
Prupe.6G247500.1	Prunus persica Whole Genome Assembly v2.0 & Annotation v2.1 (v2.0.a1)	Pp06	24383186	24383683
Prupe.6G247600	Prunus persica Whole Genome Assembly v2.0 & Annotation v2.1 (v2.0.a1)	Pp06	24391190	24391595
Prupe.6G247600.1	Prunus persica Whole Genome Assembly v2.0 & Annotation v2.1 (v2.0.a1)	Pp06	24391190	24391595
Prupe.6G247700	Prunus persica Whole Genome Assembly v2.0 & Annotation v2.1 (v2.0.a1)	Pp06	24392417	24393559
Prupe.6G247700.1	Prunus persica Whole Genome Assembly v2.0 & Annotation v2.1 (v2.0.a1)	Pp06	24392417	24393559
Prupe.6G247800	Prunus persica Whole Genome Assembly v2.0 & Annotation v2.1 (v2.0.a1)	Pp06	24394521	24395129
Prupe.6G247800.1	Prunus persica Whole Genome Assembly v2.0 & Annotation v2.1 (v2.0.a1)	Pp06	24394521	24395129
Prupe.6G247900	Prunus persica Whole Genome Assembly v2.0 & Annotation v2.1 (v2.0.a1)	Pp06	24399987	24405400
Prupe.6G247900.1	Prunus persica Whole Genome Assembly v2.0 & Annotation v2.1 (v2.0.a1)	Pp06	24399987	24405400
Prupe.6G247900.2	Prunus persica Whole Genome Assembly v2.0 & Annotation v2.1 (v2.0.a1)	Pp06	24399987	24404150
Prupe.6G248000	Prunus persica Whole Genome Assembly v2.0 & Annotation v2.1 (v2.0.a1)	Pp06	24410685	24413857
Prupe.6G248000.1	Prunus persica Whole Genome Assembly v2.0 & Annotation v2.1 (v2.0.a1)	Pp06	24410685	24413857
Prupe.6G248100	Prunus persica Whole Genome Assembly v2.0 & Annotation v2.1 (v2.0.a1)	Pp06	24418315	24422233
Prupe.6G248100.1	Prunus persica Whole Genome Assembly v2.0 & Annotation v2.1 (v2.0.a1)	Pp06	24418315	24422233
Prupe.6G248200	Prunus persica Whole Genome Assembly v2.0 & Annotation v2.1 (v2.0.a1)	Pp06	24422418	24426205
Prupe.6G248200.1	Prunus persica Whole Genome Assembly v2.0 & Annotation v2.1 (v2.0.a1)	Pp06	24422418	24426205
Prupe.6G248300	Prunus persica Whole Genome Assembly v2.0 & Annotation v2.1 (v2.0.a1)	Pp06	24427995	24428324
Prupe.6G248300.1	Prunus persica Whole Genome Assembly v2.0 & Annotation v2.1 (v2.0.a1)	Pp06	24427995	24428324
Prupe.6G248400	Prunus persica Whole Genome Assembly v2.0 & Annotation v2.1 (v2.0.a1)	Pp06	24432057	24435222
Prupe.6G248400.1	Prunus persica Whole Genome Assembly v2.0 & Annotation v2.1 (v2.0.a1)	Pp06	24432057	24435222
Prupe.6G248500	Prunus persica Whole Genome Assembly v2.0 & Annotation v2.1 (v2.0.a1)	Pp06	24435689	24440427
Prupe.6G248500.1	Prunus persica Whole Genome Assembly v2.0 & Annotation v2.1 (v2.0.a1)	Pp06	24435689	24440427
Prupe.6G248600	Prunus persica Whole Genome Assembly v2.0 & Annotation v2.1 (v2.0.a1)	Pp06	24442138	24443522
Prupe.6G248600.1	Prunus persica Whole Genome Assembly v2.0 & Annotation v2.1 (v2.0.a1)	Pp06	24442138	24443522
Prupe.6G248700	Prunus persica Whole Genome Assembly v2.0 & Annotation v2.1 (v2.0.a1)	Pp06	24446128	24447511
Prupe.6G248700.1	Prunus persica Whole Genome Assembly v2.0 & Annotation v2.1 (v2.0.a1)	Pp06	24446128	24447511
Prupe.6G248700.2	Prunus persica Whole Genome Assembly v2.0 & Annotation v2.1 (v2.0.a1)	Pp06	24446128	24447511
Prupe.6G248800	Prunus persica Whole Genome Assembly v2.0 & Annotation v2.1 (v2.0.a1)	Pp06	24448737	24453324
Prupe.6G248800.1	Prunus persica Whole Genome Assembly v2.0 & Annotation v2.1 (v2.0.a1)	Pp06	24448759	24453324
Prupe.6G248800.2	Prunus persica Whole Genome Assembly v2.0 & Annotation v2.1 (v2.0.a1)	Pp06	24448737	24453324
Prupe.6G248800.3	Prunus persica Whole Genome Assembly v2.0 & Annotation v2.1 (v2.0.a1)	Pp06	24448759	24453324
Prupe.6G248900	Prunus persica Whole Genome Assembly v2.0 & Annotation v2.1 (v2.0.a1)	Pp06	24454345	24458073
Prupe.6G248900.1	Prunus persica Whole Genome Assembly v2.0 & Annotation v2.1 (v2.0.a1)	Pp06	24454345	24458073
Prupe.6G249000	Prunus persica Whole Genome Assembly v2.0 & Annotation v2.1 (v2.0.a1)	Pp06	24469805	24475574
Prupe.6G249000.1	Prunus persica Whole Genome Assembly v2.0 & Annotation v2.1 (v2.0.a1)	Pp06	24469969	24475574
Prupe.6G249000.2	Prunus persica Whole Genome Assembly v2.0 & Annotation v2.1 (v2.0.a1)	Pp06	24469969	24475574
Prupe.6G249000.3	Prunus persica Whole Genome Assembly v2.0 & Annotation v2.1 (v2.0.a1)	Pp06	24469805	24472545
Prupe.6G249000.4	Prunus persica Whole Genome Assembly v2.0 & Annotation v2.1 (v2.0.a1)	Pp06	24469944	24472545
Prupe.6G249100	Prunus persica Whole Genome Assembly v2.0 & Annotation v2.1 (v2.0.a1)	Pp06	24477350	24481201
Prupe.6G249100.1	Prunus persica Whole Genome Assembly v2.0 & Annotation v2.1 (v2.0.a1)	Pp06	24477350	24481201
Prupe.6G249100.2	Prunus persica Whole Genome Assembly v2.0 & Annotation v2.1 (v2.0.a1)	Pp06	24477350	24481201
Prupe.6G249200	Prunus persica Whole Genome Assembly v2.0 & Annotation v2.1 (v2.0.a1)	Pp06	24481850	24489613
Prupe.6G249200.1	Prunus persica Whole Genome Assembly v2.0 & Annotation v2.1 (v2.0.a1)	Pp06	24481850	24489613
Prupe.6G249300	Prunus persica Whole Genome Assembly v2.0 & Annotation v2.1 (v2.0.a1)	Pp06	24489896	24490735
Prupe.6G249300.1	Prunus persica Whole Genome Assembly v2.0 & Annotation v2.1 (v2.0.a1)	Pp06	24489896	24490735
Prupe.6G249400	Prunus persica Whole Genome Assembly v2.0 & Annotation v2.1 (v2.0.a1)	Pp06	24508439	24514801
Prupe.6G249400.1	Prunus persica Whole Genome Assembly v2.0 & Annotation v2.1 (v2.0.a1)	Pp06	24508439	24514801
Prupe.6G249400.2	Prunus persica Whole Genome Assembly v2.0 & Annotation v2.1 (v2.0.a1)	Pp06	24508928	24514767
Prupe.6G249400.3	Prunus persica Whole Genome Assembly v2.0 & Annotation v2.1 (v2.0.a1)	Pp06	24510447	24514767
Prupe.6G249400.4	Prunus persica Whole Genome Assembly v2.0 & Annotation v2.1 (v2.0.a1)	Pp06	24510449	24514767
Prupe.6G249500	Prunus persica Whole Genome Assembly v2.0 & Annotation v2.1 (v2.0.a1)	Pp06	24515982	24519645
Prupe.6G249500.1	Prunus persica Whole Genome Assembly v2.0 & Annotation v2.1 (v2.0.a1)	Pp06	24515982	24519645
Prupe.6G249500.2	Prunus persica Whole Genome Assembly v2.0 & Annotation v2.1 (v2.0.a1)	Pp06	24515982	24519645
Prupe.6G249600	Prunus persica Whole Genome Assembly v2.0 & Annotation v2.1 (v2.0.a1)	Pp06	24519686	24521937
Prupe.6G249600.1	Prunus persica Whole Genome Assembly v2.0 & Annotation v2.1 (v2.0.a1)	Pp06	24519686	24521937
Prupe.6G249700	Prunus persica Whole Genome Assembly v2.0 & Annotation v2.1 (v2.0.a1)	Pp06	24522357	24523424
Prupe.6G249700.1	Prunus persica Whole Genome Assembly v2.0 & Annotation v2.1 (v2.0.a1)	Pp06	24522357	24523424
Prupe.6G249800	Prunus persica Whole Genome Assembly v2.0 & Annotation v2.1 (v2.0.a1)	Pp06	24525218	24529369
Prupe.6G249800.1	Prunus persica Whole Genome Assembly v2.0 & Annotation v2.1 (v2.0.a1)	Pp06	24525218	24529369
Prupe.6G249800.2	Prunus persica Whole Genome Assembly v2.0 & Annotation v2.1 (v2.0.a1)	Pp06	24525218	24529105
Prupe.6G249800.3	Prunus persica Whole Genome Assembly v2.0 & Annotation v2.1 (v2.0.a1)	Pp06	24525218	24528987
Prupe.6G249900	Prunus persica Whole Genome Assembly v2.0 & Annotation v2.1 (v2.0.a1)	Pp06	24539896	24544165
Prupe.6G249900.1	Prunus persica Whole Genome Assembly v2.0 & Annotation v2.1 (v2.0.a1)	Pp06	24539896	24544165
Prupe.6G250000	Prunus persica Whole Genome Assembly v2.0 & Annotation v2.1 (v2.0.a1)	Pp06	24544984	24547545
Prupe.6G250000.1	Prunus persica Whole Genome Assembly v2.0 & Annotation v2.1 (v2.0.a1)	Pp06	24544984	24547545
Prupe.6G250100	Prunus persica Whole Genome Assembly v2.0 & Annotation v2.1 (v2.0.a1)	Pp06	24548907	24549636
Prupe.6G250100.1	Prunus persica Whole Genome Assembly v2.0 & Annotation v2.1 (v2.0.a1)	Pp06	24548907	24549636
Prupe.6G250200	Prunus persica Whole Genome Assembly v2.0 & Annotation v2.1 (v2.0.a1)	Pp06	24550507	24552009
Prupe.6G250200.1	Prunus persica Whole Genome Assembly v2.0 & Annotation v2.1 (v2.0.a1)	Pp06	24550507	24552009
Prupe.6G250200.2	Prunus persica Whole Genome Assembly v2.0 & Annotation v2.1 (v2.0.a1)	Pp06	24550507	24552009
Prupe.6G250200.3	Prunus persica Whole Genome Assembly v2.0 & Annotation v2.1 (v2.0.a1)	Pp06	24550507	24552009
Prupe.6G250300	Prunus persica Whole Genome Assembly v2.0 & Annotation v2.1 (v2.0.a1)	Pp06	24554137	24556700
Prupe.6G250300.1	Prunus persica Whole Genome Assembly v2.0 & Annotation v2.1 (v2.0.a1)	Pp06	24554137	24556700
Prupe.6G250400	Prunus persica Whole Genome Assembly v2.0 & Annotation v2.1 (v2.0.a1)	Pp06	24556709	24560876
Prupe.6G250400.1	Prunus persica Whole Genome Assembly v2.0 & Annotation v2.1 (v2.0.a1)	Pp06	24556709	24560876
Prupe.6G250400.2	Prunus persica Whole Genome Assembly v2.0 & Annotation v2.1 (v2.0.a1)	Pp06	24556709	24560876
Prupe.6G250500	Prunus persica Whole Genome Assembly v2.0 & Annotation v2.1 (v2.0.a1)	Pp06	24561552	24563266
Prupe.6G250500.1	Prunus persica Whole Genome Assembly v2.0 & Annotation v2.1 (v2.0.a1)	Pp06	24561552	24563266
Prupe.6G250600	Prunus persica Whole Genome Assembly v2.0 & Annotation v2.1 (v2.0.a1)	Pp06	24563771	24570542
Prupe.6G250600.1	Prunus persica Whole Genome Assembly v2.0 & Annotation v2.1 (v2.0.a1)	Pp06	24563771	24570542
Prupe.6G250700	Prunus persica Whole Genome Assembly v2.0 & Annotation v2.1 (v2.0.a1)	Pp06	24580966	24583107
Prupe.6G250700.1	Prunus persica Whole Genome Assembly v2.0 & Annotation v2.1 (v2.0.a1)	Pp06	24581000	24583107
Prupe.6G250700.2	Prunus persica Whole Genome Assembly v2.0 & Annotation v2.1 (v2.0.a1)	Pp06	24580966	24583107
Prupe.6G250700.3	Prunus persica Whole Genome Assembly v2.0 & Annotation v2.1 (v2.0.a1)	Pp06	24582092	24583107
Prupe.6G250800	Prunus persica Whole Genome Assembly v2.0 & Annotation v2.1 (v2.0.a1)	Pp06	24583941	24587021
Prupe.6G250800.1	Prunus persica Whole Genome Assembly v2.0 & Annotation v2.1 (v2.0.a1)	Pp06	24583941	24587021
Prupe.6G250900	Prunus persica Whole Genome Assembly v2.0 & Annotation v2.1 (v2.0.a1)	Pp06	24590706	24594426
Prupe.6G250900.1	Prunus persica Whole Genome Assembly v2.0 & Annotation v2.1 (v2.0.a1)	Pp06	24590706	24594426
Prupe.6G250900.2	Prunus persica Whole Genome Assembly v2.0 & Annotation v2.1 (v2.0.a1)	Pp06	24592141	24594426
Prupe.6G250900.3	Prunus persica Whole Genome Assembly v2.0 & Annotation v2.1 (v2.0.a1)	Pp06	24592184	24594426
Prupe.6G251000	Prunus persica Whole Genome Assembly v2.0 & Annotation v2.1 (v2.0.a1)	Pp06	24595278	24598491
Prupe.6G251000.1	Prunus persica Whole Genome Assembly v2.0 & Annotation v2.1 (v2.0.a1)	Pp06	24595278	24598491
Prupe.6G251000.2	Prunus persica Whole Genome Assembly v2.0 & Annotation v2.1 (v2.0.a1)	Pp06	24595278	24598491
Prupe.6G251100	Prunus persica Whole Genome Assembly v2.0 & Annotation v2.1 (v2.0.a1)	Pp06	24598611	24602241
Prupe.6G251100.1	Prunus persica Whole Genome Assembly v2.0 & Annotation v2.1 (v2.0.a1)	Pp06	24598611	24602241
Prupe.6G251200	Prunus persica Whole Genome Assembly v2.0 & Annotation v2.1 (v2.0.a1)	Pp06	24602292	24603215
Prupe.6G251200.1	Prunus persica Whole Genome Assembly v2.0 & Annotation v2.1 (v2.0.a1)	Pp06	24602292	24603215
Prupe.6G251300	Prunus persica Whole Genome Assembly v2.0 & Annotation v2.1 (v2.0.a1)	Pp06	24609123	24612387
Prupe.6G251300.1	Prunus persica Whole Genome Assembly v2.0 & Annotation v2.1 (v2.0.a1)	Pp06	24609123	24612386
Prupe.6G251300.2	Prunus persica Whole Genome Assembly v2.0 & Annotation v2.1 (v2.0.a1)	Pp06	24609123	24612387
Prupe.6G251400	Prunus persica Whole Genome Assembly v2.0 & Annotation v2.1 (v2.0.a1)	Pp06	24615250	24618443
Prupe.6G251400.1	Prunus persica Whole Genome Assembly v2.0 & Annotation v2.1 (v2.0.a1)	Pp06	24615250	24618443
Prupe.6G251500	Prunus persica Whole Genome Assembly v2.0 & Annotation v2.1 (v2.0.a1)	Pp06	24622772	24626605
Prupe.6G251500.1	Prunus persica Whole Genome Assembly v2.0 & Annotation v2.1 (v2.0.a1)	Pp06	24622811	24626605
Prupe.6G251500.2	Prunus persica Whole Genome Assembly v2.0 & Annotation v2.1 (v2.0.a1)	Pp06	24622772	24626605
Prupe.6G251600	Prunus persica Whole Genome Assembly v2.0 & Annotation v2.1 (v2.0.a1)	Pp06	24626777	24631241
Prupe.6G251600.1	Prunus persica Whole Genome Assembly v2.0 & Annotation v2.1 (v2.0.a1)	Pp06	24626777	24631241
Prupe.6G251700	Prunus persica Whole Genome Assembly v2.0 & Annotation v2.1 (v2.0.a1)	Pp06	24631335	24636969
Prupe.6G251700.1	Prunus persica Whole Genome Assembly v2.0 & Annotation v2.1 (v2.0.a1)	Pp06	24631486	24636969
Prupe.6G251700.2	Prunus persica Whole Genome Assembly v2.0 & Annotation v2.1 (v2.0.a1)	Pp06	24631335	24636969
Prupe.6G251800	Prunus persica Whole Genome Assembly v2.0 & Annotation v2.1 (v2.0.a1)	Pp06	24634105	24634898
Prupe.6G251800.1	Prunus persica Whole Genome Assembly v2.0 & Annotation v2.1 (v2.0.a1)	Pp06	24634105	24634898
Prupe.6G251900	Prunus persica Whole Genome Assembly v2.0 & Annotation v2.1 (v2.0.a1)	Pp06	24643068	24644157
Prupe.6G251900.1	Prunus persica Whole Genome Assembly v2.0 & Annotation v2.1 (v2.0.a1)	Pp06	24643068	24644157
Prupe.6G252000	Prunus persica Whole Genome Assembly v2.0 & Annotation v2.1 (v2.0.a1)	Pp06	24647474	24651632
Prupe.6G252000.1	Prunus persica Whole Genome Assembly v2.0 & Annotation v2.1 (v2.0.a1)	Pp06	24647474	24651632
Prupe.6G252000.2	Prunus persica Whole Genome Assembly v2.0 & Annotation v2.1 (v2.0.a1)	Pp06	24647480	24651618
Prupe.6G252000.3	Prunus persica Whole Genome Assembly v2.0 & Annotation v2.1 (v2.0.a1)	Pp06	24647499	24651618
Prupe.6G252000.4	Prunus persica Whole Genome Assembly v2.0 & Annotation v2.1 (v2.0.a1)	Pp06	24647516	24651618
Prupe.6G252000.5	Prunus persica Whole Genome Assembly v2.0 & Annotation v2.1 (v2.0.a1)	Pp06	24647516	24651618
Prupe.6G252000.6	Prunus persica Whole Genome Assembly v2.0 & Annotation v2.1 (v2.0.a1)	Pp06	24647516	24651618
Prupe.6G252000.7	Prunus persica Whole Genome Assembly v2.0 & Annotation v2.1 (v2.0.a1)	Pp06	24647516	24651618
Prupe.6G252100	Prunus persica Whole Genome Assembly v2.0 & Annotation v2.1 (v2.0.a1)	Pp06	24651636	24653718
Prupe.6G252100.1	Prunus persica Whole Genome Assembly v2.0 & Annotation v2.1 (v2.0.a1)	Pp06	24651636	24653718
Prupe.6G252100.2	Prunus persica Whole Genome Assembly v2.0 & Annotation v2.1 (v2.0.a1)	Pp06	24651636	24653718
Prupe.6G252200	Prunus persica Whole Genome Assembly v2.0 & Annotation v2.1 (v2.0.a1)	Pp06	24654738	24655968
Prupe.6G252200.1	Prunus persica Whole Genome Assembly v2.0 & Annotation v2.1 (v2.0.a1)	Pp06	24654738	24655968
Prupe.6G252300	Prunus persica Whole Genome Assembly v2.0 & Annotation v2.1 (v2.0.a1)	Pp06	24656135	24660337
Prupe.6G252300.1	Prunus persica Whole Genome Assembly v2.0 & Annotation v2.1 (v2.0.a1)	Pp06	24656135	24660337
